# Supplementary material for: Genomic characterization of 99 viruses from the bunyavirus families Nairoviridae, Peribunyaviridae, and Phenuiviridae, including 35 previously unsequenced viruses
Source: PLoS Pathog. 2021 Mar 1;17(3):e1009315. doi: 10.1371/journal.ppat.1009315 (PMC7951987; doi:10.1371/journal.ppat.1009315)
Supplement: S1 Table — (XLSX) [file ppat.1009315.s006.xlsx]

## Sheet: Validation PCR
Virus name	Strain/Seed	Antigenic group	S Primer (left)	S Primer (right)	S Primer reference if not new	M Primer (left)	M Primer (right)	L primer (left)	L Primer (right)
Las Maloyas virus	AG80-24	Anopheles A	442L_CGYTAGCTGAAAAAGCTGGT	940R_CCACCCACCCATTYTCYATG		824L_TTTGCCAACTCATCCATTCA	1293R_TGTTTGTTCCGAATTCACCA	3148L_GACTAAATGGAGYGCACAAG	3540R_GTKTGRTTGTCRTCTGAATG
Lukuni virus	ColAn 57389	Anopheles A				2877L_CAATAGGGGGCCAGTCTACA	3321R_TGAGCGTTAAGCTTCCCAGT
Tacaiuma virus	SpH 32580	Anopheles A	206L_GCCATGAAGCAGTCAGTCAA	679R_GATTTTGGCCACAGCTGATT		73L_TGTCAAAGCAAATCCAGCAC	484R_AAACCAGCCAGAAACAATGG
Boraceia virus	SPAr 4080,SPAr 395	Anopheles B	322L_GCATAGGGCATCTGCATTTT	662R_CAATCTTGATTGCAGGAGCA		3162L_GGATGCCATTCCAGAAAGAA	3562R_AAATTGAGGCGTTCCATGTC	2848L_AATGATGAAAGAGCATAAAGACCAT	3177R_TGWGCACTCCATTTTGTCATATC
Anopheles B virus	Original	Anopheles B	392L_CAAGCAGCCATGAGAGATCA	707R_ACGCAACCTTCATCATAGGG		2213L_GACTTTGGCACACAGGGAAT	2642R_AATGGCCTGTGAATTTTTGC
Telok Forest virus	MalP 72-4	Bakau	264L_CAAGAGCACAGACCCCTGC	414R_TGGAGGAAGAAGGACCTAATGTT		3136L_GTCCACAGGCAATTCCTCAT	3560R_AACATCTGCCAGGCCTAATG	880L_GGTTGGCAAGAAATGACAGA	1235R_TGCTGTTCCCACAATACATWTG
Bakau virus	MM-2325	Bakau	144L_ATCAGCCAATGGAGGATTTG			847L_TTTCACTAAATGCGGGGAAC	1346R_GGTCTTCAAACTGCCCACAT
Bruconha virus	77V14676	C	220L_GCGTAAGAGTCCTGCAAAGG	685R_TTTTGCAATTCTTCCCAAGG		905L_GGGGCTATGCAAAGGTTACA	1381R_TGAGTCATCGGGATTGCATA	3777L_GCAGTAGGGGATTGCGCATA	3879R_ATGCTAAGCTTGGAGGGCAC
Itaqui virus	BeAn 12797	C	450L_ATGGCAAGCTGGAGCTAAAA	930R_TTATTTCCCTCCACCCCAAT		1697L_TCAACCAGCCCAATAGGTTC	2174R_CCGGGATTTTAATAGCAGCA
Madrid virus	BT 4075	C	300L_CAAACCCGGTTGCAGATAAT	708R_GATGAGAGCCCAGTTGTTCC		435L_TGAAGTGATGGGGACAACAA	853R_ACCCACAAACGCAATTCTTC
Vinces virus	24188	C	292L_CAAACCCGGTTGCAGATAAT	704R_TTGTGAAGACAGCCCTGTTG		726L_ATACCGGTTGCTTTCCTGTG	1154R_TGCAAGCAGAAGAATCATGG
Caraparu virus	BeAn 3994	C	459L_ATGGCAAGCTGGAGCTAAAA	939R_TTATTTCCCTCCACCCCAAT		3208L_CACACAAGTCAGTGGGGATG	3621R_ATCTTTTCTTTGCGCAGCAT
Marituba virus	BeAn 15	C	361L_TCTGGATTCCTCGCAAAGTT	942R_TGAAACCCAATCACCCAGAT		1259L_CTGTCCAGAATGCGAGATGA	1809R_ATGATGCACCCACAAGTTCA	4099L_TTGTGAAAGAGTCGGTGCAG	4644R_CAGGGATAGTTTTCCGACCA
Oriboca virus	BeAn 17	C	162L_AGCACAGAGACGAGCTCACA	744R_AAGTCCTTGGCCTGAGATGA		2137L_GGCACTATCAGACAGCACGA	2661R_TTTGGGCTTTGATGGATCTC	983L_GGTCGCCAAATGATGCTAAT	1535R_TCCCATGTCTTAGGGTTTGC
Murutucu virus	BeAn 974	C	613L_ACGACACACCAGACAAGTGG	1014R_CTCTCTTGTTTCCCCAACCA		959L_CATTTTGCCTCGCTGTGATA	1372R_TGTGGGTCATTGGAATAGCA	57L_KGCTTGTGCCAGTCCTGARA	185R_TCAGCAGCTGGAACGTCATT
Restan virus	TRVL 51144	C	526L_ATGCTTCCGCTGGCTATCTA	1001R_CCACCCAACCCTTTTCCTAT		2242L_CATCAGCAACCGCTATCAAA	2711R_TGGGAACCTGTTTGGCTTAC
Gumbo Limbo virus	FE3-71H	C	167L_CCACAGGGAGGAACTCACAT	624R_GTTGCCTTAGGGGCTTTTTC		2727L_CCACCACCCTTCTAACCTGA	3164R_GGGCATCTACCTGTGCATTT	199L_TAGGAATGATGTGCCAGCAA	618R_GGTGTGAAGTCACCATGTGC
Nepuyo virus	HB7-451	C	435L_TTGTCAACCCAATTGCTGAA	848R_CCCACCCTTAAACCCTGATT		515L_CCACCCAAATCTTCTCCTCA	922R_TTTGTCATGCTGCTCAGAGG	6512L_TGCATGTCACTTGGGTTCAT	6960R_TTGCTCAGTGCAAAAACCAG
Benevides virus	BeAr 153564	Capim	230L_TGCACCATCAGTGACCCTTA	696R_CCCAAGGGAGTTTTGAGACA		3523L_TCCAGTCTTTCGGGAAGAAA	3976R_ACAGAGGCATCTTCGCATTT	110LB_CGAGCTTGTAATCAGCCWGA	627RB_TTCYCCATGAGCAACAAGTT
Acara virus	BeAn 27639	Capim	536L_AACTTCTTTCCCCTGGCAAT	947R_ACCACCCAACCCATTTTGTA		2073L_GAGTTGGCAGGGAAAATGAA	2519R_GCTTGGATTGGAAACCTCAA
Benfica virus	71U344	Capim	468L_ACTTGGAGTGCTGGCCTAGA	950R_ACCACCCAACCCATTGTTTA		2705L_TTCCCCATCATGTCCAAAAT	3199R_TGCTTGTATGCTCCTTGCTG
Guajara virus	18315	Capim	183L_TTTCTCAGGGCCTATGATGC	606R_CGCATTGCTGTCTCAGATGT		1808L_AAACAGCTTGCCAGAAGCAT	2262R_GTAGCGTCCGTCATGGATTT	110LA_AGRGCATGCAATCAGCCTGA	627RA_TTCWCCATGTGCCACTARCT
Juan Diaz virus	MARU 8563	Capim	505L_TGGACAAGTTCAAGCTGCTG	998R_TGCCTTATTGTTTCCCCAAC		443L_TAATGGGAACAACCACAGCA	863R_AACATACACCCGCAAACACA
Bushbush virus	TRVL 26668	Capim	114L_TTGTGAAAGAGCATGCAAGG	519R_CCAATAGCAAGAGGCAGGAG		1902L_TAGCGGAAGCCGTGACTTAT	2401R_ACAGAGGTCGGTTGTTGACC
Moriche virus	TRVL 57896	Capim	293L_TCGAGCCTGAGGACTTGACT	701R_CTAGCAGCTGCCGATAGTCC		846L_TTTGCGGGTGTATGTTTGAA	263R_TCCCTTTTGGGATGTGTCAT
Pueblo Viejo virus	E4-816	Gamboa	395L_GTACTGCCTGCAGACCYATT	674RB_ATTCATCCACTCTCCAGGTA		3203L_TGACCCAAAAATTGCATTGA	3675R_CTTCACAACCCCAATTGCTT	4307L_GAGARACTGGARAGATGCGC	4976R_CCTGGCACATCGTATCTYCC
Gamboa virus	75V20086	Gamboa		674RA_GTTCATCCATTCCCCTGGCA		3044L_GTACTGGCCCGTTGCACTAT	3530R_TTCAGCCACAGTTTTTGCAG
San Juan virus	75V2374, 75V446	Gamboa				1593L_ATGGCTGCTTTGCTGGTAGT	2001R_TTCCAGGATCCCTTGATGAG
Ananindeua virus	BeAn 109303	Guama	666LB_GCCTGCAAGCCAGTGGATGGC	1104RC_TGAGATCCCCAACCACCCAA		1729L_TAACTGCAGCAGAACGGATG	2188R_GACCCAAATTTCCCCTTCAT	2130LD_TTCATAAAGGATGCATGTCT	3053RC_ATTTGCCATCTCCAGGCTCT
Bertioga virus	76V25643	Guama	666LA_MCCTGCTTCWCAGTGGATGCT	1104RA_WTTGTTCCCCAACCACCCAA		402L_TTGCTTGCAGAACAGAATGC	885R_TTCCCGCACTTAGAAAATGG	2130LA_TAAGGAAAGGCTGCATGTCR	3053RA_GTTTACCATCACCAGGTTCT
Cananeia virus	SPAn 64962	Guama				3164L_CACTGGAACTTGTCCAGCAA	3502R_GAATCTTGGCACTCCAGCTC
Guaratuba virus	76V25271	Guama		1104RB_TTGCTTCCCCAACCACCCAA		1664L_CCCTGGAACTATGGAAGCAA	2192R_TAATTCAATGCGTGGGTTCA	2130LC_TACGRAAAGGCTGYATGTCT	3053RB_GCTYCCCATCGCCTGGTTCA
Itimirim virus	SPAn 47817	Guama				2276L_TCTTGTTGACGGATCAGCAG	2764R_TTCGCAACATGATGTGGACT
Mirim virus	BeAn 7722	Guama	666LC_TCCAGCTTCTCAATGGATGA	1104RA_WTTGTTCCCCAACCACCCAA		1571L_CCAACATCATGCATTTCAGC	2014R_CAACAGCCCTGGGTATGTCT	2130LB_TTAGGAAAGGTTGTATGTCW	3053RD_GCTTTCCGTCCCCTGGCTCT
Timboteua virus	BeAn 116382	Guama	666LD_CCCAGCAAGTCAATGGATGG	1104RD_TATTAAAACTTACCATTGGA		457L_TAATGGGAACAACCACAGCA	863R_GACACAGTTTTTCCCGCATT		3053RE_AACTTACCATCGCCAGGTTCA
Wongal virus	MRM 168	Koongol	257L_AGAAGAGCCGGATGAGGATT	747R_AGTGGCAGCAAGTCCTGAGT		624L_GCAACCATGGCAACCTCTAT	1069R_GGAATGCTCTGCTTGTCCTC	5985L_CAATCCAGAGATCCCCAAGA	6471R_TCGATCGCCAACAAATGTAA
Minatitlan virus	M67U5	Minatitlan	572L_GCCATTGCCATTTTCAGAGT	1019R_AACCACCCAACCCATTGTTA		2868L_GCACAGCATACAGGAAGCAA	3351R_AACTTGAAGCTCTGGCCGTA	3838L_TGCAACCCAAACAGCAATAA	4264R_TTCACTAGTTTCCCCCATCG
Hughes virus	Dry Tortugas	Orthonairovirus	NairoF_TCTCAAAGAAACACGTGCCGC	NairoR_GTCCTTCCTCCACTTGWGRGCAGCCTGCTGGTA	(1)	2377L_ATCCCGTATATTCCCCAAGC	2781R_TGTCTAGGCCACAGCAAGTG	7187L_GCACCTAAAGCACAACTBGG	7807R_CCTTVCCCCATGTGRTTGTA
Sapphire II virus	75V8196, No.14	Orthonairovirus				3139L_AAAACGCCTACCAGCAGAGA	3539R_AGTGGAGCGAGTGGAAGAAA
Estero Real virus	K 329	Orthonairovirus				333L_GAGCCTGGAAGAAACACTGC	739R_ACATACCGTCACCTCCTTGC
Wanowrie virus	Ig 700	Orthonairovirus				3273L_TCGGGGTGAACTGGTACTTC	3720R_GCGCTGAGGCTAAGAGAAGA
Yogue virus	DakAnD 5634	Orthonairovirus				3450L_ATCTAAAGGCAAGGCCGATT	3936R_GACCAGCAGCTAAGCAATCC
Abras virus	75V1183	Patois	106L_TTTAAGCCTGGAGACGCCTA	690R_CAGGTTCGAGACAAGTGCAA		3761L_GGCAAATGGGAGAAGTCAGA	4321R_TAAGGACATCCGCAATCCTC	100L_AAAACCTGAATTGGCACGAG	639R_GGCTCTGTAACCCATGGAAA
Babahoyo virus	75V2858	Patois	421L_TGACCAGGCGCGCATART	1028R_ GCAGATTAGYTTTGTTCCCCA		2096L_TGCCAGAGAGCTAGGGTTGT	2517R_GGCAAAAGGAATCTCCAACA	444LA_TGGATCCTTCAACWATGMGGCT	714RB_CCTGCCTTAAGTCTGGTTCG
Pahayokee virus	FE3-52F	Patois				2063L_TTGCAAGAGAGTTGGCACTG	2480R_TGTGGATCCCCTACACACAA		714RC_CATCACGTAGATCTGGTTCC
Patois virus	BT 4971	Patois				2534L_TGATGGGTTCAATTTCAGCA	3023R_ACCAGTTGAAATGCCAGCTC	444LB_TGGACCCGTCTACAATGAGGT	714RD_CTTTCTGTAGATCAGGTTCT
Anhanga virus	BeAn 46852	Phlebotomus Fever	PhleboF1_TTTGCTTATCAAGGATTTGATGC	PhleboR_TCAATCAGTCCAGCAAAGCTGGGATGCATCAT	(1)	473L_ACGGGAGAAAAAGGAAGGAA	944R_TTAGTCCCTCCAGCTCCTGA	2690L_AGTTTGCAGCTGAAGGGAAA	3177R2_CAGCTCTCTGTGCCCATGTA
Kaisodi virus	G 14132	Phlebotomus Fever				2562L_AAATGCTCCTCCCGATTTCT	2969R_TCCACCAATTCCCAAAATGT	5753L_CCTGGATGACGATGAGGTCT	6206R_CTGTGTCCTAGGGTGGCAAT
Bujaru virus	BeAn 47693	Phlebotomus Fever				3744L_AGGCAAGCTTTGTGCTGAAT	4183R_GCTTCCCATCCATTTTGAGA	1865L_TGCTCAACAGCATTCTGGAC	2286R_GAGCTGATTAACGGCTGGAG
Caimito virus	VP 488A	Phlebotomus Fever				1600L_GCCATTGCAAATTCCCTAGA	2018R_TGTAAACGATCCGCAACAAA	1298L_TATGGGGATTGGCAAAGGTA	1734R_ATGCCAATGTGATGAAGCAA
Punta Toro virus	D-4021A	Phlebotomus Fever				3823L_CTGGTTAGGTGGGCCTATGA	4259R_CTCTCACCTTGCAGGAGACC	1590L_GCATCTGTGAAGCAGCATGT	2070R_GCAATTCTGGCTGTGAGACA
Antequera virus	AG80-226	Resistencia	211L_ GCAAACGCCAAAGGTGCTAA	608R_AATTCRGGGTCCATGTCACC		2907L_TGACACCATCCTTCAGACCA	3343R_GGGTGAGTCGTCACCAACTT	3857L_TGYCCACCAAGTCTAGCATG	4508R_GGGTTGGCGTTTGRACAGAC
Resistencia virus	AG80-504	Resistencia				2282L_AACATTCAAAGCGGTTCCAC	2771R_TTGCAATATGGTGGGGGTAT
Barranqueras virus	AG80-381	Resistencia				1384L_TTGGCAGCAAATGGTGATTA	1792R_CCAAAAAGGCTTCCAAAACA
Pichinde virus	CoAn 3739	Tacaribe	241L_GCACAATCTCACCCATGTTG	706R_TCCACTGCAGTTGTTGAAGC				5920L_CTGAACACAGTGCCTGGAGA	6410R_CTTGCCGTGAAAGAAAGAGG
Okola virus	YM 50	Tanga	171L_CCTAAATGCCGGAAAATTGA	656R_GCTTTTTGGATGGTGGCTAA		3595L_CACAGGTGTTGGTGATCCAG	4044R_AACTCGCCATCAGCAAGTCT	476L_CCGCGCTATGTTCCCTAATA	889R_AGTTCCCAGCCTTCCAAAAT
Tanga virus	MP 1329	Tanga	167L2_CTGGCAAGCTGAAGAAAACC	607R_CATTTGGATCCTTCCCTTCA		2731L_GCCTGGCAATTTCCTATTGA	3227R_ATCCAGTCCCCTAAGCCATT	2598L_GCGAACGCAAAGGTTAGAAG	3007R_CACCAGGCTCCGATATCATT
Batama virus	DakAnB 1292	Tete	131L_CGCATTTGCTGAAGATGAGA	550R_GCTCCCTCCTTCCAGGTAAC		3595L2_TGCAGCACAGAGGAAAGATG	4085R_GATCAATTGGTGCCAGGTCT	976L_TGGACTCCAAATGATCCACA	1415R_ACCTTGGCAGCCATTATCAC
Weldona virus	77V5691	Tete	562L_TTTGGTTCTTGGGAGGTCAC	992R_GCCATGATGTTGTCAAATGC		2206L_AGCAAGTCCGTATTGGATGG	2964R_GCACCAGAATGGGCTATGTT	4806L_GCAAGAACGATTGGGATTGT	5301R_AGCTGCTGTTTCCAATTCGT
Turlock virus	USA 847-32	Turlock	163LA_CCGACGATGTCAGTCGAAGT	282RA_CCTCTGCAGCCTTGAGGAAG		2470L_GTGCTGCAGATGCTCAATGT	2937R_AAGGCAGGTTTTGGGTTTTT	3487L_TGAAACGCAACTGGCTACAG	3952R_AACCAAGCCAAACTTGATGG
Lednice virus	6118	Turlock				449L_TCTGCTGCAATCTGATGGTC	884R_ATGGGTCCCACACTTGGTAA	5605L_GCGGAAAAGTGACATGGAAT	6081R_TTAACATTCCCACGCAGTCA
M'Poko virus	BA 365	Turlock	163LB_CGCAGGATGTCAATAGAAGT	282RB_CCTTTGCAGCTCTGAGGAAG		1734L_TCTGTGGTTGCTGTTCCTTG	2153R_AACGCCAGGTTACCAGAATG	5630L_GGCAGGCAACAAGAAGTCTC	6120R_GGCTCTTCTCATCCTTGCAC
Bangui virus	DakHB 754	Ungrouped	530L_TGTGGCTGTTGGGATTGTAA	970R_TTGATAGCTTCCCCAACCAC		2289L_CCGGAAAACTTGCTTGAGAG	2764R2_ACCCGCTTAAGAAGCAAACA	5289L_CATTTGTCTGTGGGCCTTTT	5737R_GTAAAGCTCGCCTTCCTCAA
Pacora virus	J19	Ungrouped	65L_TTTGAGCTGTCTCCGGCTAT	545R_TCTGTTCCTGGGAAAATTGC		2276L2_GCTGAGGCATCTGATGTCAA	2691R_TCTTCTCTTGGGCTCTGGAA	5169L_GCAGTGATTCATGGGAACCT	5583R_TTTTCCCGGTGTTTAGATGC
Santarem virus	BeAn 238758	Ungrouped	257L2_CTTGGCGATCTTGACATTGA	676R_AGCGGTTTTAAGCAGTCCAA		3241L_AACTAGCCAGTGGGGTTGTG	3736R_CGACCTTTTGCCCAAGATAA	3938L_ATGATCCTTGTGAGGCCTTG	4369R_GATCGTAGTTGGCCTGGTGT
Sedlec virus	Av 172	Ungrouped	89L_GGCCAGAGCCAATCAAAATA	542R_AGCAAGCGGAAAGAATTCAA		483L_TGTCAGCAGTGGGTGGTTTA	887R_CTCTGTCCGCAGCAACAATA	3514L_AGGGAAGCCACAAAAAGGTT	4402R_GGGTATGTCGCTTCGTTTGT
Sunday Canyon virus	RML 52301-11	Ungrouped	183L2_CTGTGCCAACAAGGCTAACA	608R2_ATGGTCCGAGAGAACTCCAA		511L_GCAAGTGCAAAAATGAGCAA	972R_CCCTGTAATGACCTGGGCTA	4901L_GGACAGAAGCTGCAGGAATC	5340R_ATGACAAAACCCGCCTAGTG
Tataguine virus	79V1463	Ungrouped	258L_CCAGCATTGGGGACTATCAA	739R_AGTAGCCCTCCAGTCCCAAT		1463L_CGACGGAGGAACCTATTGAA	1903R_AGCCATATGTGCCAATCCAT	2627L_CGGCAGCAGAAAGGCTATAC	3052R_ACTCGGATTTCCCTTCCAAT
Termeil virus	BP 8090	Ungrouped	179L_TCAATGCGGCAAGATGTAAG	661R_GCGATGCCTGAATTTCTCTC		2000L_AACACATGGGACCTCTTTCG	24809R_TTGTATGCCAGCAGTGAAGC	5689L_TTTGCTGGAAGGAAACTGCT	6090R_AAACATCCCGGTCTGCATAG
Belem virus	BeAn 141106	Ungrouped	107L_TGCTGACGATCAATCAGGAG	535R_GCTCCAGGCAAGAACGATAG		1487L_GCCAGTGCAGATGACTGTGT	1949R_CACCTTGGAAAGCAGGGATA	6039L_TTTTCCAAGGTCCAGGATTG	6466R_CTGTGCCCATTCTCCAAGAT
Bobaya virus	DakAnB 2208	Ungrouped	457L_ATGGTCCGGCCCTATATCTC	920R_TGTGGTGTTTGGCTATTCCA		3237L_GCTGTGAGGAATTTGGGTGT	3696R_TCCTGCTTCTGCAGGAGATT	2390L_AATTTGCCTGAACCATGGAG	2847R_ACGTCAATTGCCCGAGTATC
Enseada virus	78V213	Ungrouped	288L_TGCAAGAAGCGACATTGAAC	721R_CTTTGGCAGGACCACTCAAT		2752L_GTTGCCAACATGACACCAAG	3222R_TTCTTCGCAACCCCAACTAC	3327L_TCAGAAAGCTCAACGAGCAA	3769R_AATCACCAACTGCCGGTAAC
Zaliv Terpeniya virus	LEIV 21C	Uukuniemi	357L_CGGAATGCTTTCTTGACCAT	772R_CTCTCAAAAGCCTCCCAGTG		1533L_CTCTTGAATCCTGCCTCTGG	2025R_CATCCTGGGACAAAGGAGAA	251L_ACCTTTGCACATTGGTGTGA	690R_GAGTGGAAGGCTGCTTTGAC
Oya virus	VN04-2108	Simbu	11F_GGTTAATAACCATTTTCCCCA	2R_ACCTTCCTCATGAAGTTGACA	(3)	nd	nd	nd	nd
Kaikalur virus	VRC 713423-2	Simbu	11F_GGTTAATAACCATTTTCCCCA	2R_ACCTTCCTCATGAAGTTGACA	(3)	nd	nd	nd	nd
Peaton virus	CSIRO 110	Simbu	11F_GGTTAATAACCATTTTCCCCA	2R_ACCTTCCTCATGAAGTTGACA	(3)	nd	nd	nd	nd
Tinaroo virus	CSIRO 153	Simbu	11F_GGTTAATAACCATTTTCCCCA	2R_ACCTTCCTCATGAAGTTGACA	(3)	nd	nd	nd	nd
Yaba-7 virus	Yaba 7	Simbu	11F_GGTTAATAACCATTTTCCCCA	2R_ACCTTCCTCATGAAGTTGACA	(3)	nd	nd	nd	nd
Aino virus	M11633WSV	Simbu	11F_GGTTAATAACCATTTTCCCCA	2R_ACCTTCCTCATGAAGTTGACA	(3)	nd	nd	nd	nd
Santa Rosa virus	M2-1493	Bunyamwera	Bun_for_CTGCTAACACCAGCAGTACTTTTGAC	Bun_rev_TGGAGGGTAAGACCATCGTCAGGAACTG	(1)	nd	nd	nd	nd
Anadyr virus	LEIV 13395Mg	Bunyamwera	Bun_for_CTGCTAACACCAGCAGTACTTTTGAC	Bun_rev_TGGAGGGTAAGACCATCGTCAGGAACTG	(1)	nd	nd	nd	nd
Birao virus	DakArB 2198	Bunyamwera	Bun_for_CTGCTAACACCAGCAGTACTTTTGAC	Bun_rev_TGGAGGGTAAGACCATCGTCAGGAACTG	(1)	nd	nd	nd	nd
Bozo virus	DakArB 7343	Bunyamwera	Bun_for_CTGCTAACACCAGCAGTACTTTTGAC	Bun_rev_TGGAGGGTAAGACCATCGTCAGGAACTG	(1)	nd	nd	nd	nd
Fort Sherman virus	86MSP18	Bunyamwera	Bun_for_CTGCTAACACCAGCAGTACTTTTGAC	Bun_rev_TGGAGGGTAAGACCATCGTCAGGAACTG	(1)	nd	nd	nd	nd
Kairi virus	TRVL 8900	Bunyamwera	Bun_for_CTGCTAACACCAGCAGTACTTTTGAC	Bun_rev_TGGAGGGTAAGACCATCGTCAGGAACTG	(1)	nd	nd	nd	nd
Northway virus	0234	Bunyamwera	BCS82C_ATGACTGAGTTGGAGTTTCATGATGTCGC	BCS332V_TGTTCCTGTTGCCAGGAAAAT	(2)	nd	nd	nd	nd
Bunyamwera virus	46A-122	Bunyamwera	BCS82C_ATGACTGAGTTGGAGTTTCATGATGTCGC	BCS332V_TGTTCCTGTTGCCAGGAAAAT	(2)	nd	nd	nd	nd
Tensaw virus	A9-171B	Bunyamwera	BCS82C_ATGACTGAGTTGGAGTTTCATGATGTCGC	BCS332V_TGTTCCTGTTGCCAGGAAAAT	(2)	nd	nd	nd	nd
Tlacotalpan virus	61D240	Bunyamwera	Bun_for_CTGCTAACACCAGCAGTACTTTTGAC	Bun_rev_TGGAGGGTAAGACCATCGTCAGGAACTG	(1)	nd	nd	nd	nd
Wyeomia virus	TC00571 WSV	Bunyamwera	Bun_for_CTGCTAACACCAGCAGTACTTTTGAC	Bun_rev_TGGAGGGTAAGACCATCGTCAGGAACTG	(1)	nd	nd	nd	nd
Main Drain 72V.	72V2567	Bunyamwera	BCS82C_ATGACTGAGTTGGAGTTTCATGATGTCGC	BCS332V_TGTTCCTGTTGCCAGGAAAAT	(2)	nd	nd	nd	nd
nd = not done
Primers used to validate coinfections			S Segment			M Segment		L Segment
Isolate	Strain	Virus	Forward Primer	Reverse Primer	Reverse Primer	Forward Primer	Reverse Primer	Forward Primer	Reverse Primer
Guaratuba virus	76V25271	Enseada-Like Coinfection	MDS1498_CCGTCTGCTCCACGTAATTT	MDS1495_CAGGCGTTTATCACTGCTCA	MDS1495_CAGGCGTTTATCACTGCTCA	MDS1494-ACTCGTTGTTTCCAGGATGG	MDS1497-TATTGGACCATTCGGCACTT	MDS1493-TGTAGGACATTCGGCAATCA	MDS1496-AATGCAATTGAAACCCAAGC
Main Drain virus	72V2567	Main Drain Virus	MDS1125-CCACCCAACAAGCAGCTTTA	MDS1137-TTAACAGCGACATCGTGGAA	MDS1137-TTAACAGCGACATCGTGGAA	MDS1126-TTAACCTCATACACATTGGCATT	MDS1138-GCCTTTGAGCTTTTCCTGTG	MDS1127-CATAGCCCATGGCTCTTGAT	MDS1139-CATGACGTGCTTCCAAAATG
Main Drain virus	72V2567	Cache Valley Virus	MDS1525-TTCCTGGCAACAGGAACAGT	MDS1526-CGCCATCAGACCAGGTTATT	MDS1526-CGCCATCAGACCAGGTTATT	MDS1523-TCTGGCAGGCAGGAGTCTAT	MDS1524-CATCTGCAGGCTCAAAATCA	MDS1521-TGATCCCACAAAAGCATTGA	MDS1522-TCATCTGGCAAGATCAGCAC
Hughes virus	Dry Tortugas	Hughes virus				MDS1527-ACTCCATCAAGATGGCTTGG	MDS1528-TATGCAAGCAGGTTGGACTG
References
(1) Lambert and Lanciotti JOURNAL OF CLINICAL MICROBIOLOGY, Aug. 2009, p. 2398–2404
(2) Kuno et al. JOURNAL OF CLINICAL MICROBIOLOGY, May 1996, p. 1184–1188
(3) Kono et al. Arch Virol (2002) 147: 1623–1630

## Sheet: Coinfection PCR
Segment	Primer Name	Primer Sequence
Guaratuba_Coinfection_L_F	1493	TGTAGGACATTCGGCAATCA
Guaratuba_Coinfection_M_F	1494	ACTCGTTGTTTCCAGGATGG
Guaratuba_Coinfection_S_F	1495	CAGGCGTTTATCACTGCTCA
Guaratuba_Coinfection_L_R	1496	AATGCAATTGAAACCCAAGC
Guaratuba_Coinfection_M_R	1497	TATTGGACCATTCGGCACTT
Guaratuba_Coinfection_S_R	1498	CCGTCTGCTCCACGTAATTT
Main_Drain_S_PCR1	1125	CCACCCAACAAGCAGCTTTA
Main_Drain_M_PCR1	1126	TTAACCTCATACACATTGGCATT
Main_Drain_L_PCR1	1127	CATAGCCCATGGCTCTTGAT
Main_Drain_S_PCR2	1137	TTAACAGCGACATCGTGGAA
Main_Drain_M_PCR2	1138	GCCTTTGAGCTTTTCCTGTG
Main_Drain_L_PCR2	1139	CATGACGTGCTTCCAAAATG
Tlacotalpan_L_F	1521	TGATCCCACAAAAGCATTGA
Tlacotalpan_L_R	1522	TCATCTGGCAAGATCAGCAC
Tlacotalpan_M_F	1523	TCTGGCAGGCAGGAGTCTAT
Tlacotalpan_M_R	1524	CATCTGCAGGCTCAAAATCA
Tlacotalpan_S_F	1525	TTCCTGGCAACAGGAACAGT
Tlacotalpan_S_R	1526	CGCCATCAGACCAGGTTATT
Hughes_coinfection_M_F	1527	ACTCCATCAAGATGGCTTGG
Hughes_coinfection_M_R	1528	TATGCAAGCAGGTTGGACTG
