# Supplementary material for: Genomic characterization of 99 viruses from the bunyavirus families Nairoviridae, Peribunyaviridae, and Phenuiviridae, including 35 previously unsequenced viruses
Source: PLoS Pathog. 2021 Mar 1;17(3):e1009315. doi: 10.1371/journal.ppat.1009315 (PMC7951987; doi:10.1371/journal.ppat.1009315)
Supplement: S2 Table — Virus names with _reference in them derive from RefSeq sequences. (XLSX) [file ppat.1009315.s007.xlsx]

## Sheet: Sheet1
Supplemental table 2
Pairwise nucleotide identities from a global alignment of the L, GPC, or N coding sequences
Virus names with _reference in them derive from RefSeq sequences.

## Sheet: orthobunyavirus
Virus_1	Virus_2	Global Pairwise L CDS identity (%)	Global Pairwise GPC CDS identity (%)	Global Pairwise N CDS identity (%)
Abras_sample	Acara_sample	69	66	59.7
Abras_sample	Aino_reference	63.5	57.8	60.2
Abras_sample	Aino_sample	63.5	57.8	60.2
Abras_sample	Akabane_reference	63.2	57.5	59.9
Abras_sample	Ananindeua_sample	68.3	66.1	60.7
Abras_sample	Babahoyo_sample	92.4	75.2	99.2
Abras_sample	Benevides_sample	68.9	66.8	59.5
Abras_sample	Benfica_sample	68.5	64.8	62.4
Abras_sample	Bertioga_sample	69.6	66.4	60.8
Abras_sample	Bimiti_reference	69.3	65.6	60.2
Abras_sample	Bobaya_sample	63.6	58.2	59.1
Abras_sample	Bruconha_sample	69.9	64.2	61
Abras_sample	Bushbush_sample	67.2	65.9	62
Abras_sample	Buttonwillow_sample	64.1	58.8	59.9
Abras_sample	Cananeia_sample	69.6	66.7	60.8
Abras_sample	Capim_reference	68.7	66.1	60.8
Abras_sample	Caraparu_reference	69.1	64.4	61.3
Abras_sample	Caraparu_sample	68.2	64.3	61.3
Abras_sample	Cat_Que_reference	63.7	58.1	57.9
Abras_sample	Catu_reference	69.7	65.2	59.2
Abras_sample	Enseada_sample	70.5	65.3	64.8
Abras_sample	Guajara_reference	68.9	65.8	61
Abras_sample	Guajara_sample	68.8	65.6	60.7
Abras_sample	Guama_reference	68.9	66	59.5
Abras_sample	Guaratuba_sample	69.1	67.9	60.9
Abras_sample	Gumbo_Limbo_sample	69.4	64.3	60.5
Abras_sample	Itaqui_sample	69	64.4	61.3
Abras_sample	Itimirim_sample	69.2	67.5	59.8
Abras_sample	Juan_Diaz_sample	69.2	65.6	61.9
Abras_sample	Kaikalur_sample	63.5	57.8	60
Abras_sample	Madrid_reference	70	64.5	60.7
Abras_sample	Madrid_sample	70	64.5	60.7
Abras_sample	Marituba_reference	70	64.2	60.4
Abras_sample	Marituba_sample	69.6	63.8	60.4
Abras_sample	Minatitlan_sample	68.8	66.4	56.5
Abras_sample	Mirim_like_sample	69.9	66.9	62.2
Abras_sample	Mirim_sample	69.5	67.5	59.3
Abras_sample	Moriche_sample	68.9	66	59.4
Abras_sample	Murutucu_sample	70.1	64	62
Abras_sample	Nepuyo_HB7_451_sample	69.1	64.8	61.1
Abras_sample	Oriboca_M17031_sample	69.5	64.6	62.1
Abras_sample	Oriboca_reference	69.5	64.4	62.1
Abras_sample	Oriboca_sample	69.5	64.6	62.1
Abras_sample	Oropouche_reference	64.4	57.9	58.8
Abras_sample	Oya_sample	63.7	58.1	57.9
Abras_sample	Pahayokee_sample	78.1	71.4	77.6
Abras_sample	Patios_sample	77.5	70.8	78
Abras_sample	Peaton_sample	63.8	57.9	60
Abras_sample	Restan_sample	69.8	64.2	61.7
Abras_sample	Sathuperi_reference	63.4	58	62.3
Abras_sample	Sedlec_sample	63.6	59.3	60.4
Abras_sample	Shamonda_reference	63.2	57.7	60.5
Abras_sample	Simbu_reference	63.5	58.3	58.9
Abras_sample	Thimiri_sample	63.3	58.3	59.9
Abras_sample	Timboteua_sample	68.6	65.6	57.1
Abras_sample	Tinaroo_sample	63.7	57.7	60.7
Abras_sample	Vinces_sample	69.7	64.4	61.7
Abras_sample	Yaba_7_sample	63.1	57.6	59.5
Abras_sample	Zegla_sample	77.5	70.5	78
Acara_sample	Aino_reference	64.2	57.3	57.1
Acara_sample	Aino_sample	64.2	57.2	57.1
Acara_sample	Akabane_reference	63.3	56.7	56.9
Acara_sample	Ananindeua_sample	72.5	67.7	68.2
Acara_sample	Benevides_sample	97.6	68.8	98.1
Acara_sample	Bimiti_reference	73.3	65.7	65.6
Acara_sample	Bobaya_sample	63.7	58.5	56.9
Acara_sample	Bushbush_sample	71.5	67	64
Acara_sample	Buttonwillow_sample	64.8	58.8	55.6
Acara_sample	Capim_reference	73.2	67.9	62.5
Acara_sample	Cat_Que_reference	64.1	58.2	57.7
Acara_sample	Catu_reference	73.5	65.2	65.9
Acara_sample	Guajara_reference	73.8	68.8	65.1
Acara_sample	Guajara_sample	73.9	68.3	66.6
Acara_sample	Guama_reference	73.5	66.8	65.8
Acara_sample	Juan_Diaz_sample	73.7	68.4	67.5
Acara_sample	Kaikalur_sample	64.2	57.4	56.7
Acara_sample	Moriche_sample	73.6	71	63.7
Acara_sample	Oropouche_reference	64.4	58.3	54.7
Acara_sample	Oya_sample	64.1	58.2	57.7
Acara_sample	Peaton_sample	63.6	57.2	56.4
Acara_sample	Sathuperi_reference	62.9	57.2	57
Acara_sample	Sedlec_sample	63.4	58.9	57.4
Acara_sample	Shamonda_reference	62.9	57.2	57.1
Acara_sample	Simbu_reference	63.6	58	57.5
Acara_sample	Thimiri_sample	64.6	58.3	56.4
Acara_sample	Timboteua_sample	72.7	66.1	67.3
Acara_sample	Tinaroo_sample	62.7	57.4	57.1
Acara_sample	Yaba_7_sample	63.1	57.2	57.4
Aino_reference	Aino_sample	99.9	NA	NA
Aino_reference	Akabane_reference	69.4	58.7	78.6
Aino_reference	Bobaya_sample	66.6	60.6	64.3
Aino_reference	Buttonwillow_sample	67.1	60.3	70.7
Aino_reference	Cat_Que_reference	65.9	59.6	69.8
Aino_reference	Oropouche_reference	66.2	59.1	70.8
Aino_reference	Oya_sample	65.9	59.6	69.8
Aino_reference	Sathuperi_reference	69.4	65.2	78.5
Aino_reference	Shamonda_reference	69.4	58.8	76.7
Aino_reference	Thimiri_sample	66.7	59.8	67.8
Aino_reference	Tinaroo_sample	69.6	59.3	78.5
Aino_reference	Yaba_7_sample	68.8	60.1	75.6
Aino_sample	Akabane_reference	69.4	58.6	78.6
Aino_sample	Bobaya_sample	66.6	60.5	64.3
Aino_sample	Buttonwillow_sample	67.2	60.3	70.7
Aino_sample	Cat_Que_reference	65.9	59.6	69.8
Aino_sample	Oropouche_reference	66.2	59.1	70.8
Aino_sample	Oya_sample	65.9	59.6	69.8
Aino_sample	Sathuperi_reference	69.4	65.2	78.5
Aino_sample	Shamonda_reference	69.4	58.8	76.7
Aino_sample	Thimiri_sample	66.6	59.9	67.8
Aino_sample	Tinaroo_sample	69.6	59.3	78.5
Aino_sample	Yaba_7_sample	68.9	60	75.6
Akabane_reference	Bobaya_sample	65.6	58.5	63.3
Akabane_reference	Buttonwillow_sample	66.4	58.6	72
Akabane_reference	Cat_Que_reference	65.4	57.9	71.1
Akabane_reference	Oropouche_reference	66.1	58	72.7
Akabane_reference	Oya_sample	65.4	57.9	71.1
Akabane_reference	Thimiri_sample	65.8	58.6	69.1
Akabane_reference	Tinaroo_sample	87.2	65.4	95
Alajuela_reference	Abras_sample	62.4	56.9	58.5
Alajuela_reference	Acara_sample	62.6	57.6	55.2
Alajuela_reference	Aino_reference	62	56.3	58.3
Alajuela_reference	Aino_sample	62	56.4	58.3
Alajuela_reference	Akabane_reference	62.3	55.5	59.6
Alajuela_reference	Anadyr_sample	62.8	57.7	59.1
Alajuela_reference	Ananindeua_sample	62	56.5	55.8
Alajuela_reference	Antequera_sample	62	57.7	58.5
Alajuela_reference	Babahoyo_sample	62.3	56.9	58.3
Alajuela_reference	Barranqueras_sample	62	57.5	58.6
Alajuela_reference	Batama_sample	62.3	57	55.2
Alajuela_reference	Belem_sample	62.3	58.4	36
Alajuela_reference	Benevides_sample	62.6	57.2	54.7
Alajuela_reference	Benfica_sample	61.8	57.2	57.5
Alajuela_reference	Bertioga_sample	63	57.7	55.9
Alajuela_reference	Bimiti_reference	61.9	57.8	57.5
Alajuela_reference	Birao_sample	63	58.1	57.7
Alajuela_reference	Bobaya_sample	62	56.6	57.7
Alajuela_reference	Bozo_sample	62.6	58	57.6
Alajuela_reference	Brazoran_reference	62.1	57.1	35.9
Alajuela_reference	Bruconha_sample	63.1	57.7	61.1
Alajuela_reference	Bunyamwera_reference	63.2	57.2	58.3
Alajuela_reference	Bunyamwera_sample	62.9	57.8	58.1
Alajuela_reference	Bushbush_sample	61.4	57.1	57.5
Alajuela_reference	Buttonwillow_sample	62.2	57	59.8
Alajuela_reference	Bwamba_reference	64.4	58.6	59.9
Alajuela_reference	Cananeia_sample	63	57.3	56.3
Alajuela_reference	Capim_reference	62.1	57.7	57.4
Alajuela_reference	Caraparu_reference	62.8	57.7	60.4
Alajuela_reference	Caraparu_sample	62.1	57.7	60.3
Alajuela_reference	Cat_Que_reference	62.4	57.1	59
Alajuela_reference	Catu_reference	62.4	57	57.1
Alajuela_reference	Enseada_sample	62.8	57.6	58.2
Alajuela_reference	Fort_Sherman_sample	62.8	58.2	59
Alajuela_reference	Gamboa_reference	98.6	73.1	97.2
Alajuela_reference	Gamboa_sample	82.1	81.3	91.6
Alajuela_reference	Guajara_reference	62.9	58	56.7
Alajuela_reference	Guajara_sample	62.5	57.2	57.1
Alajuela_reference	Guama_reference	62.2	56.3	57.6
Alajuela_reference	Guaratuba_sample	62.4	57.2	56.5
Alajuela_reference	Guaroa_reference	61.8	57.3	57.8
Alajuela_reference	Gumbo_Limbo_sample	63	57.5	58.4
Alajuela_reference	Itaqui_sample	62.7	57.3	59.6
Alajuela_reference	Itimirim_sample	62.6	57.3	57.4
Alajuela_reference	Juan_Diaz_sample	62.7	57.2	57.7
Alajuela_reference	Kaeng_Khoi_reference	63.3	57.7	59.4
Alajuela_reference	Kaikalur_sample	61.9	56.4	58.2
Alajuela_reference	Kairi_reference	62.9	58.1	58.8
Alajuela_reference	Kairi_sample	63.3	58.2	59
Alajuela_reference	Koongol_reference	66.6	47	59.3
Alajuela_reference	La_Crosse_reference	64.3	58.5	59.4
Alajuela_reference	Lednice_sample	66.5	59.2	60.9
Alajuela_reference	Lokern_sample	63.5	57.8	57.9
Alajuela_reference	M_Poko_sample	65.8	58.6	60.5
Alajuela_reference	Madrid_reference	62.5	58.1	61.1
Alajuela_reference	Madrid_sample	62.5	58	61.1
Alajuela_reference	Main_Drain_72_sample	63.4	58.1	58
Alajuela_reference	Main_Drain_reference	NA	57.9	58
Alajuela_reference	Main_Drain_sample	63.5	58.2	57.6
Alajuela_reference	Marituba_reference	62.7	57.3	60.1
Alajuela_reference	Marituba_sample	62.7	57	60.1
Alajuela_reference	Minatitlan_sample	62.1	57.3	54.7
Alajuela_reference	Mirim_like_sample	63.1	57.5	57.9
Alajuela_reference	Mirim_sample	62.8	56.9	56.8
Alajuela_reference	Moriche_sample	62.3	57.9	57.3
Alajuela_reference	Murutucu_sample	62.8	57.2	60.3
Alajuela_reference	Nepuyo_HB7_451_sample	62.9	57.5	59.4
Alajuela_reference	Northway_sample	63	58	58
Alajuela_reference	Nyando_reference	62.8	57.7	59.4
Alajuela_reference	Oriboca_M17031_sample	62.5	57.5	60.1
Alajuela_reference	Oriboca_reference	62.5	57.7	60.1
Alajuela_reference	Oriboca_sample	62.5	57.5	60.1
Alajuela_reference	Oropouche_reference	62.2	56	58.7
Alajuela_reference	Oya_sample	62.4	57.1	59
Alajuela_reference	Pacora_sample	61.6	57.9	46.2
Alajuela_reference	Pahayokee_sample	62.8	57.4	58.9
Alajuela_reference	Patios_sample	62.6	57.8	58.9
Alajuela_reference	Peaton_sample	61.9	56.1	57.4
Alajuela_reference	Potosi_sample	63.1	58.4	56.7
Alajuela_reference	Pueblo_Viejo_sample	82.6	75.9	91
Alajuela_reference	Resistencia_sample	61.4	56.2	58.6
Alajuela_reference	Restan_sample	62.4	57.3	60.9
Alajuela_reference	San_Juan_sample	82.1	72.9	91.1
Alajuela_reference	Santa_Rosa_sample	63.4	57.6	57.5
Alajuela_reference	Sathuperi_reference	61.5	55.9	58.2
Alajuela_reference	Sedlec_sample	62.3	57.6	60.3
Alajuela_reference	Shamonda_reference	62.1	55.7	58.8
Alajuela_reference	Shokwe_sample	63.1	58.7	54
Alajuela_reference	Simbu_reference	62	55.8	58.7
Alajuela_reference	Tensaw_sample	63.2	58.7	57.9
Alajuela_reference	Termeil_sample	63	57	57.6
Alajuela_reference	Tete_reference	62.3	57.1	55.5
Alajuela_reference	Thimiri_sample	62.2	57.2	60.1
Alajuela_reference	Timboteua_sample	62.3	57	56.4
Alajuela_reference	Tinaroo_sample	62.2	56.1	59.1
Alajuela_reference	Tlacotalpan_sample	62.9	58.5	57
Alajuela_reference	Turlock_sample	66.6	59.1	61.3
Alajuela_reference	Vinces_sample	63.1	57.8	61.3
Alajuela_reference	Weldona_sample	61.9	56.8	56.4
Alajuela_reference	Wolkberg_reference	63.5	58.3	58.4
Alajuela_reference	Wongal_sample	66.6	40.9	57.6
Alajuela_reference	Wyeomia_sample	63.4	57.9	56.4
Alajuela_reference	Wyeomyia_reference	63.6	57.8	58.4
Alajuela_reference	Yaba_7_sample	62	55.4	57.8
Alajuela_reference	Zegla_sample	62.4	58.2	58.9
Anadyr_sample	Abras_sample	63	59	59.2
Anadyr_sample	Acara_sample	63.7	59.1	58.1
Anadyr_sample	Aino_reference	62.7	58.7	57.8
Anadyr_sample	Aino_sample	62.7	58.7	57.8
Anadyr_sample	Akabane_reference	63	57.8	58.8
Anadyr_sample	Ananindeua_sample	63.5	58.4	56.5
Anadyr_sample	Antequera_sample	63.2	59.1	58.9
Anadyr_sample	Babahoyo_sample	63	59.2	59.3
Anadyr_sample	Barranqueras_sample	63.1	58.5	58.9
Anadyr_sample	Batama_sample	62.8	59	53.9
Anadyr_sample	Belem_sample	63.2	58.8	37.9
Anadyr_sample	Benevides_sample	63.4	59.1	56.2
Anadyr_sample	Benfica_sample	63.6	59.1	58.3
Anadyr_sample	Bertioga_sample	63.6	58.7	58.8
Anadyr_sample	Bimiti_reference	62.9	58.9	60
Anadyr_sample	Bobaya_sample	63.1	59.6	58.3
Anadyr_sample	Bozo_sample	74.5	65.8	84.6
Anadyr_sample	Brazoran_reference	62.7	58.7	33.6
Anadyr_sample	Bruconha_sample	63.6	59.2	59.4
Anadyr_sample	Bunyamwera_reference	75.1	69.2	85.6
Anadyr_sample	Bunyamwera_sample	75.2	69.5	85.8
Anadyr_sample	Bushbush_sample	62.2	58.9	60.9
Anadyr_sample	Buttonwillow_sample	63.1	59.3	60.6
Anadyr_sample	Cananeia_sample	63.7	58.2	58.7
Anadyr_sample	Capim_reference	63	58.4	61.9
Anadyr_sample	Caraparu_reference	63.7	59.2	59.3
Anadyr_sample	Caraparu_sample	63.1	59.2	59.2
Anadyr_sample	Cat_Que_reference	62.9	58.4	57.9
Anadyr_sample	Catu_reference	62.9	58.6	60
Anadyr_sample	Enseada_sample	63.6	59.6	58.9
Anadyr_sample	Fort_Sherman_sample	75	72.1	89.7
Anadyr_sample	Guajara_reference	63.6	59.8	60.2
Anadyr_sample	Guajara_sample	63.2	58.7	59.1
Anadyr_sample	Guama_reference	62.8	58	59.9
Anadyr_sample	Guaratuba_sample	64	59.5	59
Anadyr_sample	Gumbo_Limbo_sample	63.5	59.3	58
Anadyr_sample	Itaqui_sample	63.9	59	59.4
Anadyr_sample	Itimirim_sample	63.9	58.5	59.1
Anadyr_sample	Juan_Diaz_sample	63.1	59.1	59.9
Anadyr_sample	Kaikalur_sample	62.8	58.8	57.3
Anadyr_sample	Lokern_sample	75.2	71.6	84.3
Anadyr_sample	Madrid_reference	63.8	59.6	59.3
Anadyr_sample	Madrid_sample	63.8	59.4	59.3
Anadyr_sample	Main_Drain_72_sample	75.5	64.6	83.9
Anadyr_sample	Main_Drain_reference	NA	64.7	84.4
Anadyr_sample	Main_Drain_sample	75.4	64.6	84
Anadyr_sample	Marituba_reference	63.4	59.7	57.5
Anadyr_sample	Marituba_sample	63.1	59.2	57.5
Anadyr_sample	Minatitlan_sample	63.6	58.9	54.4
Anadyr_sample	Mirim_like_sample	64	59.1	60.3
Anadyr_sample	Mirim_sample	63.3	59.3	59
Anadyr_sample	Moriche_sample	63.7	59.9	60.8
Anadyr_sample	Murutucu_sample	63.6	59.1	56.3
Anadyr_sample	Nepuyo_HB7_451_sample	63.9	59.1	58.6
Anadyr_sample	Northway_sample	76.2	73.5	87.9
Anadyr_sample	Oriboca_M17031_sample	63.7	59.4	57
Anadyr_sample	Oriboca_reference	63.7	59.6	57
Anadyr_sample	Oriboca_sample	63.7	59.4	57
Anadyr_sample	Oropouche_reference	63.1	58.8	58.9
Anadyr_sample	Oya_sample	62.9	58.4	57.9
Anadyr_sample	Pacora_sample	62.5	59.5	44.5
Anadyr_sample	Pahayokee_sample	63.7	59.7	60.1
Anadyr_sample	Patios_sample	63.8	59.3	58.7
Anadyr_sample	Peaton_sample	63.1	57.7	58.8
Anadyr_sample	Potosi_sample	75.1	65.5	87.4
Anadyr_sample	Resistencia_sample	63.7	58.4	59.2
Anadyr_sample	Restan_sample	64	59.1	57.5
Anadyr_sample	Santa_Rosa_sample	75	71.5	83.8
Anadyr_sample	Sathuperi_reference	62.3	58.6	58
Anadyr_sample	Sedlec_sample	62.7	59.8	59.7
Anadyr_sample	Shamonda_reference	62.3	58.5	59.3
Anadyr_sample	Shokwe_sample	74.6	71.4	79.5
Anadyr_sample	Simbu_reference	63.2	57.9	59.2
Anadyr_sample	Tensaw_sample	75.6	73.3	86.9
Anadyr_sample	Tete_reference	62.4	58.9	55.2
Anadyr_sample	Thimiri_sample	63.3	59.1	59.5
Anadyr_sample	Timboteua_sample	62.8	58.3	56.4
Anadyr_sample	Tinaroo_sample	63.1	57.8	58.7
Anadyr_sample	Tlacotalpan_sample	75.4	72.5	86.8
Anadyr_sample	Vinces_sample	64.1	59.2	59.2
Anadyr_sample	Weldona_sample	63.1	59.4	55.6
Anadyr_sample	Yaba_7_sample	62.4	57.7	59.2
Anadyr_sample	Zegla_sample	63.8	58.8	58.7
Ananindeua_sample	Aino_reference	63.5	56.6	56.3
Ananindeua_sample	Aino_sample	63.5	56.5	56.3
Ananindeua_sample	Akabane_reference	62.9	56.1	55.6
Ananindeua_sample	Bimiti_reference	76.8	67.3	72.8
Ananindeua_sample	Bobaya_sample	63.9	58.3	55.7
Ananindeua_sample	Bushbush_sample	71.7	67.1	65.3
Ananindeua_sample	Buttonwillow_sample	63.4	58	56.1
Ananindeua_sample	Capim_reference	72.9	66.8	64.3
Ananindeua_sample	Cat_Que_reference	63.7	57.5	55.4
Ananindeua_sample	Catu_reference	77.1	66.8	71.5
Ananindeua_sample	Guajara_reference	73.6	67.5	64.4
Ananindeua_sample	Guajara_sample	72.9	67.4	64.9
Ananindeua_sample	Guama_reference	76.2	74.1	71.3
Ananindeua_sample	Juan_Diaz_sample	73.3	67.9	65.4
Ananindeua_sample	Kaikalur_sample	63.3	56.4	57.1
Ananindeua_sample	Moriche_sample	73.5	67.7	64.8
Ananindeua_sample	Oropouche_reference	64	56.9	56
Ananindeua_sample	Oya_sample	63.7	57.5	55.4
Ananindeua_sample	Peaton_sample	63.2	57.7	55.8
Ananindeua_sample	Sathuperi_reference	63.2	57.2	57
Ananindeua_sample	Sedlec_sample	63.4	59	56.4
Ananindeua_sample	Shamonda_reference	62.8	57.1	58.1
Ananindeua_sample	Simbu_reference	62.9	57.2	56.6
Ananindeua_sample	Thimiri_sample	64.4	57.8	53.7
Ananindeua_sample	Tinaroo_sample	62.9	56.5	57.4
Ananindeua_sample	Yaba_7_sample	62.4	56.6	56.2
Anopheles_B_sample	Abras_sample	62.7	58.2	56.7
Anopheles_B_sample	Acara_sample	63.1	57.4	56.6
Anopheles_B_sample	Aino_reference	62.7	57.1	56.3
Anopheles_B_sample	Aino_sample	62.6	57.1	56.3
Anopheles_B_sample	Akabane_reference	62.5	57.1	57.4
Anopheles_B_sample	Alajuela_reference	63	57.6	56.2
Anopheles_B_sample	Anadyr_sample	63.8	58.7	55.9
Anopheles_B_sample	Ananindeua_sample	62.6	56.5	53.4
Anopheles_B_sample	Antequera_sample	62.7	57.4	56.1
Anopheles_B_sample	Babahoyo_sample	63.1	58.2	56.9
Anopheles_B_sample	Bakau_sample	62	58	51.5
Anopheles_B_sample	Barranqueras_sample	62.8	57.8	55.8
Anopheles_B_sample	Batama_sample	62.1	57.9	54.1
Anopheles_B_sample	Belem_sample	63.4	58.2	37.3
Anopheles_B_sample	Benevides_sample	63.1	57.8	55.2
Anopheles_B_sample	Benfica_sample	62.5	57.3	55.7
Anopheles_B_sample	Bertioga_sample	63.8	57.3	57.6
Anopheles_B_sample	Bimiti_reference	62.8	57.7	57.7
Anopheles_B_sample	Birao_sample	64.3	58.3	53.7
Anopheles_B_sample	Bobaya_sample	62.7	58.4	54.7
Anopheles_B_sample	Boraceia_2_sample	75.7	63.1	76.8
Anopheles_B_sample	Boraceia_3_sample	75.8	65.8	76.7
Anopheles_B_sample	Bozo_sample	63.5	58.8	54.6
Anopheles_B_sample	Brazoran_reference	62.6	57.6	36.9
Anopheles_B_sample	Bruconha_sample	63.6	57.9	56
Anopheles_B_sample	Bunyamwera_reference	63.2	57.9	53.9
Anopheles_B_sample	Bunyamwera_sample	63.2	58.6	54.1
Anopheles_B_sample	Bushbush_sample	61.4	57.9	55.6
Anopheles_B_sample	Buttonwillow_sample	63	59	55.2
Anopheles_B_sample	Bwamba_reference	64.5	59.3	57.4
Anopheles_B_sample	Cananeia_sample	64.1	57.6	56.6
Anopheles_B_sample	Capim_reference	62.9	57.5	57.6
Anopheles_B_sample	Caraparu_reference	63	57.7	55.8
Anopheles_B_sample	Caraparu_sample	62.4	57.6	55.9
Anopheles_B_sample	Cat_Que_reference	62.7	57.2	54.8
Anopheles_B_sample	Catu_reference	63.1	57.3	56.7
Anopheles_B_sample	Enseada_sample	63.2	58	56.2
Anopheles_B_sample	Fort_Sherman_sample	63.8	58.2	52.8
Anopheles_B_sample	Gamboa_reference	63.2	57.3	56.6
Anopheles_B_sample	Gamboa_sample	62.1	57.2	56.7
Anopheles_B_sample	Guajara_reference	63.4	58.5	55.4
Anopheles_B_sample	Guajara_sample	62.8	57.5	56
Anopheles_B_sample	Guama_reference	63.2	56.8	56.7
Anopheles_B_sample	Guaratuba_sample	63.4	58.7	57.5
Anopheles_B_sample	Guaroa_reference	63.5	58.1	55.1
Anopheles_B_sample	Gumbo_Limbo_sample	63.6	58	56
Anopheles_B_sample	Itaqui_sample	63.1	57.8	55.6
Anopheles_B_sample	Itimirim_sample	63.3	57.8	57.1
Anopheles_B_sample	Juan_Diaz_sample	62.9	57.4	57.2
Anopheles_B_sample	Kaeng_Khoi_reference	64.8	58.2	56.2
Anopheles_B_sample	Kaikalur_sample	62.8	57.6	56.7
Anopheles_B_sample	Kairi_reference	64.1	59.1	55.6
Anopheles_B_sample	Kairi_sample	63.8	58.9	55.6
Anopheles_B_sample	Ketapang_sample	62.3	58.1	49.6
Anopheles_B_sample	Koongol_reference	62.5	51.3	55.9
Anopheles_B_sample	La_Crosse_reference	64.3	58.6	59.2
Anopheles_B_sample	Las_Maloyas_sample	67.8	60.3	62.9
Anopheles_B_sample	Lednice_sample	62	58.2	56.2
Anopheles_B_sample	Lokern_sample	63.3	58.4	54.2
Anopheles_B_sample	Lukuni_reference	67.4	60.4	60.7
Anopheles_B_sample	Lukuni_sample	67.7	60	61.8
Anopheles_B_sample	M_Poko_sample	61.5	57.7	56.3
Anopheles_B_sample	Madrid_reference	63.5	57.7	55.2
Anopheles_B_sample	Madrid_sample	63.5	57.6	55.2
Anopheles_B_sample	Main_Drain_72_sample	63.2	58.6	54.9
Anopheles_B_sample	Main_Drain_reference	NA	58.7	54.4
Anopheles_B_sample	Main_Drain_sample	63.2	58.7	54.9
Anopheles_B_sample	Marituba_reference	62.7	57.8	55.4
Anopheles_B_sample	Marituba_sample	62.4	57.7	55.4
Anopheles_B_sample	Minatitlan_sample	63.1	57.5	51.8
Anopheles_B_sample	Mirim_like_sample	63.1	57.9	57.5
Anopheles_B_sample	Mirim_sample	63.9	57.6	55.1
Anopheles_B_sample	Moriche_sample	63	58.4	56.1
Anopheles_B_sample	Murutucu_sample	62.8	58.3	55.4
Anopheles_B_sample	Nepuyo_HB7_451_sample	62.8	58	56.7
Anopheles_B_sample	Nola_sample	62.3	58.2	49.9
Anopheles_B_sample	Northway_sample	64.1	58.4	53.8
Anopheles_B_sample	Nyando_reference	63.6	57.8	54
Anopheles_B_sample	Oriboca_M17031_sample	62.6	58.4	56.3
Anopheles_B_sample	Oriboca_reference	62.6	58.6	56.3
Anopheles_B_sample	Oriboca_sample	62.6	58.4	56.3
Anopheles_B_sample	Oropouche_reference	62.9	57.7	55.4
Anopheles_B_sample	Oya_sample	62.7	57.2	54.8
Anopheles_B_sample	Pacora_sample	62.6	57.7	46.5
Anopheles_B_sample	Pahayokee_sample	63.6	58.2	55.7
Anopheles_B_sample	Patios_sample	63.5	57.8	54.9
Anopheles_B_sample	Peaton_sample	63.1	57.8	56.5
Anopheles_B_sample	Potosi_sample	63.3	58.5	55.3
Anopheles_B_sample	Pueblo_Viejo_sample	62.5	57.7	56.2
Anopheles_B_sample	Resistencia_sample	62.8	57.1	56
Anopheles_B_sample	Restan_sample	63.4	56.8	56.4
Anopheles_B_sample	San_Juan_sample	62.1	56.9	56.6
Anopheles_B_sample	Santa_Rosa_sample	63.3	58.5	54.6
Anopheles_B_sample	Sathuperi_reference	62.5	57.6	56.2
Anopheles_B_sample	Sedlec_sample	62.4	57.5	55.8
Anopheles_B_sample	Shamonda_reference	62.9	57.5	56.6
Anopheles_B_sample	Shokwe_sample	63.6	58.9	53.6
Anopheles_B_sample	Simbu_reference	63.8	58.1	56.9
Anopheles_B_sample	Telok_Forest_sample	61.4	58.4	47.1
Anopheles_B_sample	Tensaw_sample	63.4	58.7	54.5
Anopheles_B_sample	Termeil_sample	63.9	58.3	54.5
Anopheles_B_sample	Tete_reference	61.8	58.7	52.2
Anopheles_B_sample	Thimiri_sample	62.4	57.8	54.7
Anopheles_B_sample	Timboteua_sample	62.8	57.8	54
Anopheles_B_sample	Tinaroo_sample	62.8	57.7	56.6
Anopheles_B_sample	Tlacotalpan_sample	63.2	58.8	55.1
Anopheles_B_sample	Turlock_sample	62.7	57.9	56.9
Anopheles_B_sample	Vinces_sample	63.7	57.8	55.9
Anopheles_B_sample	Weldona_sample	61.6	57.7	52.9
Anopheles_B_sample	Wolkberg_reference	64.1	58.3	57.3
Anopheles_B_sample	Wongal_sample	62.5	46	54.1
Anopheles_B_sample	Wyeomia_sample	64.8	58.3	55.8
Anopheles_B_sample	Wyeomyia_reference	64.1	58.2	54.7
Anopheles_B_sample	Yaba_7_sample	62.7	57.5	57.2
Anopheles_B_sample	Zegla_sample	63.6	57.5	54.9
Antequera_sample	Abras_sample	74.9	70.4	76.4
Antequera_sample	Acara_sample	68.8	65.3	59.3
Antequera_sample	Aino_reference	63.9	57.8	57.1
Antequera_sample	Aino_sample	63.9	57.8	57.1
Antequera_sample	Akabane_reference	63.3	56.6	57.7
Antequera_sample	Ananindeua_sample	68.6	65.5	58.2
Antequera_sample	Babahoyo_sample	74.8	70.4	76.1
Antequera_sample	Barranqueras_sample	99	76.3	99.6
Antequera_sample	Benevides_sample	68.7	66.3	59
Antequera_sample	Benfica_sample	68.7	65.2	62
Antequera_sample	Bertioga_sample	69.6	67	59.3
Antequera_sample	Bimiti_reference	69.4	66.1	59.9
Antequera_sample	Bobaya_sample	64	58.6	59.1
Antequera_sample	Bruconha_sample	70.2	64.8	60.4
Antequera_sample	Bushbush_sample	66.9	65.9	60.8
Antequera_sample	Buttonwillow_sample	64.3	59.1	58.5
Antequera_sample	Cananeia_sample	69.4	67.2	59.6
Antequera_sample	Capim_reference	68.4	65.3	60.1
Antequera_sample	Caraparu_reference	69.9	64.5	61.9
Antequera_sample	Caraparu_sample	69	64.4	61.9
Antequera_sample	Cat_Que_reference	63.7	59.4	59.3
Antequera_sample	Catu_reference	68.8	65.7	59.5
Antequera_sample	Enseada_sample	70.2	66.5	64.3
Antequera_sample	Guajara_reference	69.2	66	60.2
Antequera_sample	Guajara_sample	68.4	66.3	61.2
Antequera_sample	Guama_reference	69.2	66.2	59.5
Antequera_sample	Guaratuba_sample	69.2	67.9	60.5
Antequera_sample	Gumbo_Limbo_sample	69.7	64.3	60.3
Antequera_sample	Itaqui_sample	70.3	64.8	61.5
Antequera_sample	Itimirim_sample	69.2	66.8	60.9
Antequera_sample	Juan_Diaz_sample	68.5	65.5	61.5
Antequera_sample	Kaikalur_sample	64.1	57.8	57.5
Antequera_sample	Madrid_reference	69.6	65.3	61
Antequera_sample	Madrid_sample	69.6	65.1	61
Antequera_sample	Marituba_reference	69.5	64.3	59.2
Antequera_sample	Marituba_sample	69.1	63.7	59.2
Antequera_sample	Minatitlan_sample	69.3	66.3	55.7
Antequera_sample	Mirim_like_sample	69.8	66.5	61
Antequera_sample	Mirim_sample	69.1	66.6	59
Antequera_sample	Moriche_sample	68.2	66.8	60.9
Antequera_sample	Murutucu_sample	70.1	64.4	59.1
Antequera_sample	Nepuyo_HB7_451_sample	68.9	64.6	60.5
Antequera_sample	Oriboca_M17031_sample	69.3	65.1	59.2
Antequera_sample	Oriboca_reference	69.3	65.3	59.2
Antequera_sample	Oriboca_sample	69.3	65.1	59.2
Antequera_sample	Oropouche_reference	64.4	57.7	57.5
Antequera_sample	Oya_sample	63.7	59.4	59.3
Antequera_sample	Pahayokee_sample	75.2	69.3	74.9
Antequera_sample	Patios_sample	74.9	69.7	76.5
Antequera_sample	Peaton_sample	63.9	57.3	57.2
Antequera_sample	Resistencia_sample	86.9	71.4	99.6
Antequera_sample	Restan_sample	69.9	64.3	59.2
Antequera_sample	Sathuperi_reference	63.1	58.1	58.6
Antequera_sample	Sedlec_sample	64	59.2	59.6
Antequera_sample	Shamonda_reference	62.6	57.1	58.4
Antequera_sample	Simbu_reference	64.1	57.6	55.7
Antequera_sample	Thimiri_sample	63.6	58.7	56.4
Antequera_sample	Timboteua_sample	68.1	66.2	57.3
Antequera_sample	Tinaroo_sample	63.4	56.5	58.5
Antequera_sample	Vinces_sample	69.9	64.6	60.8
Antequera_sample	Yaba_7_sample	63.4	57.6	58.4
Antequera_sample	Zegla_sample	74.7	70	76.5
Babahoyo_sample	Acara_sample	68.7	64.9	59.5
Babahoyo_sample	Aino_reference	63.7	57	61.1
Babahoyo_sample	Aino_sample	63.7	57	61.1
Babahoyo_sample	Akabane_reference	63.4	57	59.9
Babahoyo_sample	Ananindeua_sample	68.5	65.7	61
Babahoyo_sample	Benevides_sample	68.7	66.5	59.4
Babahoyo_sample	Benfica_sample	68.4	64.5	62.8
Babahoyo_sample	Bertioga_sample	70	67.3	60.7
Babahoyo_sample	Bimiti_reference	69.3	66.3	60.5
Babahoyo_sample	Bobaya_sample	63.4	58.4	59.5
Babahoyo_sample	Bruconha_sample	69.8	64.8	61.2
Babahoyo_sample	Bushbush_sample	67.2	65.9	61.6
Babahoyo_sample	Buttonwillow_sample	64.1	58.7	59.9
Babahoyo_sample	Cananeia_sample	69.8	67.2	61.2
Babahoyo_sample	Capim_reference	69	66.4	61.2
Babahoyo_sample	Caraparu_reference	69.6	65.3	61.3
Babahoyo_sample	Caraparu_sample	68.7	65.3	61.3
Babahoyo_sample	Cat_Que_reference	63.5	58.6	58.3
Babahoyo_sample	Catu_reference	69.9	66	59.3
Babahoyo_sample	Enseada_sample	70.9	65.6	64.9
Babahoyo_sample	Guajara_reference	69.4	66.4	60.9
Babahoyo_sample	Guajara_sample	69.1	65.4	60.9
Babahoyo_sample	Guama_reference	69.4	65.6	59.5
Babahoyo_sample	Guaratuba_sample	69.1	67.7	61.1
Babahoyo_sample	Gumbo_Limbo_sample	69.5	65	60.4
Babahoyo_sample	Itaqui_sample	69.3	64.5	61.5
Babahoyo_sample	Itimirim_sample	69.4	67	60
Babahoyo_sample	Juan_Diaz_sample	69.3	65.4	62.1
Babahoyo_sample	Kaikalur_sample	63.6	56.7	60.3
Babahoyo_sample	Madrid_reference	69.5	64.5	60.7
Babahoyo_sample	Madrid_sample	69.5	64.3	60.7
Babahoyo_sample	Marituba_reference	69.7	64.1	60.5
Babahoyo_sample	Marituba_sample	69.3	63.6	60.5
Babahoyo_sample	Minatitlan_sample	69.1	66.6	56.5
Babahoyo_sample	Mirim_like_sample	69.7	66.4	62.1
Babahoyo_sample	Mirim_sample	69.8	66.9	59.3
Babahoyo_sample	Moriche_sample	69.1	66.1	59.2
Babahoyo_sample	Murutucu_sample	69.8	64.8	62.3
Babahoyo_sample	Nepuyo_HB7_451_sample	68.9	64.2	61.2
Babahoyo_sample	Oriboca_M17031_sample	69.1	64.9	62.4
Babahoyo_sample	Oriboca_reference	69.1	65	62.4
Babahoyo_sample	Oriboca_sample	69.1	64.9	62.4
Babahoyo_sample	Oropouche_reference	65	58.1	58.6
Babahoyo_sample	Oya_sample	63.5	58.6	58.3
Babahoyo_sample	Pahayokee_sample	78.2	71.6	77.1
Babahoyo_sample	Patios_sample	77.7	70.8	78
Babahoyo_sample	Peaton_sample	63.7	58.5	60.6
Babahoyo_sample	Restan_sample	69.8	64.3	61.8
Babahoyo_sample	Sathuperi_reference	63.2	57.7	62.5
Babahoyo_sample	Sedlec_sample	63.1	59.5	60.1
Babahoyo_sample	Shamonda_reference	63.4	57.7	61
Babahoyo_sample	Simbu_reference	63.8	58	58.7
Babahoyo_sample	Thimiri_sample	63.6	58.8	59.4
Babahoyo_sample	Timboteua_sample	68.8	65.4	57.2
Babahoyo_sample	Tinaroo_sample	63.4	57	60.7
Babahoyo_sample	Vinces_sample	69.8	64.8	61.8
Babahoyo_sample	Yaba_7_sample	63	57.4	59.2
Babahoyo_sample	Zegla_sample	77.5	71	78
Bakau_sample	Abras_sample	62.4	57.4	51.2
Bakau_sample	Acara_sample	63.2	58.3	56.6
Bakau_sample	Aino_reference	62.6	58.1	52.5
Bakau_sample	Aino_sample	62.6	58.1	52.5
Bakau_sample	Akabane_reference	62.3	56.7	51.8
Bakau_sample	Alajuela_reference	65.3	59.2	53.5
Bakau_sample	Anadyr_sample	63	59.5	53
Bakau_sample	Ananindeua_sample	61.8	57.4	55.5
Bakau_sample	Antequera_sample	62.2	58.3	55.2
Bakau_sample	Babahoyo_sample	62.7	57.3	51.3
Bakau_sample	Barranqueras_sample	62.2	58.2	55.3
Bakau_sample	Batama_sample	62.3	57.7	54.6
Bakau_sample	Belem_sample	62.1	58.6	39
Bakau_sample	Benevides_sample	63.3	57.9	56
Bakau_sample	Benfica_sample	62.8	58	55.2
Bakau_sample	Bertioga_sample	63.1	58.2	52.2
Bakau_sample	Bimiti_reference	62	57.5	51.3
Bakau_sample	Birao_sample	63.1	59.8	51.4
Bakau_sample	Bobaya_sample	61.9	57.8	49.9
Bakau_sample	Bozo_sample	63.2	59.5	54.1
Bakau_sample	Brazoran_reference	61.7	58.3	32.8
Bakau_sample	Bruconha_sample	63.4	58.4	52
Bakau_sample	Bunyamwera_reference	63.3	59.3	52.5
Bakau_sample	Bunyamwera_sample	63.4	59.5	52.3
Bakau_sample	Bushbush_sample	61.2	58.4	52.6
Bakau_sample	Buttonwillow_sample	62.6	58.2	52.6
Bakau_sample	Bwamba_reference	64.1	60.2	52.7
Bakau_sample	Cananeia_sample	63.2	58.6	52.1
Bakau_sample	Capim_reference	62.2	58.4	51
Bakau_sample	Caraparu_reference	63.4	58.5	51.9
Bakau_sample	Caraparu_sample	62.7	58.5	51.8
Bakau_sample	Cat_Que_reference	62.2	58.6	51.3
Bakau_sample	Catu_reference	61.9	58	51.5
Bakau_sample	Enseada_sample	63.4	58.7	51.7
Bakau_sample	Fort_Sherman_sample	62.7	59.5	51.6
Bakau_sample	Gamboa_reference	65	59.2	53.3
Bakau_sample	Gamboa_sample	65.4	59.2	53.2
Bakau_sample	Guajara_reference	62.1	58.5	51.1
Bakau_sample	Guajara_sample	62.6	58	51.3
Bakau_sample	Guama_reference	62.4	57.6	51.6
Bakau_sample	Guaratuba_sample	62.6	58.1	53.9
Bakau_sample	Guaroa_reference	62.5	59.3	51.1
Bakau_sample	Gumbo_Limbo_sample	63.1	58.7	53.2
Bakau_sample	Itaqui_sample	63.6	58	51.7
Bakau_sample	Itimirim_sample	62.3	57.8	53.9
Bakau_sample	Juan_Diaz_sample	62.2	58.2	51.9
Bakau_sample	Kaeng_Khoi_reference	63.5	59.1	52.3
Bakau_sample	Kaikalur_sample	62.7	58.3	51.3
Bakau_sample	Kairi_reference	62.9	59.2	52.2
Bakau_sample	Kairi_sample	62.4	59.4	53.1
Bakau_sample	Ketapang_sample	81.1	66.4	87.6
Bakau_sample	Koongol_reference	66	55	54.2
Bakau_sample	La_Crosse_reference	64.7	59.5	51.2
Bakau_sample	Lednice_sample	66.5	62.9	57.4
Bakau_sample	Lokern_sample	62.6	59.2	52.9
Bakau_sample	M_Poko_sample	65.6	62.3	55.8
Bakau_sample	Madrid_reference	62	58.4	52.1
Bakau_sample	Madrid_sample	62	58.4	52.1
Bakau_sample	Main_Drain_72_sample	62.8	59.2	52.8
Bakau_sample	Main_Drain_reference	NA	59.5	53.3
Bakau_sample	Main_Drain_sample	62.8	59.2	53.3
Bakau_sample	Marituba_reference	62.9	58.3	51.9
Bakau_sample	Marituba_sample	62.6	57.8	51.9
Bakau_sample	Minatitlan_sample	62.9	57.9	53
Bakau_sample	Mirim_like_sample	63.3	57.9	53.5
Bakau_sample	Mirim_sample	63.4	57.5	57
Bakau_sample	Moriche_sample	63.1	58.1	51.8
Bakau_sample	Murutucu_sample	63.3	57.9	53.7
Bakau_sample	Nepuyo_HB7_451_sample	63.4	58.4	53.2
Bakau_sample	Nola_sample	73.3	68.3	73.2
Bakau_sample	Northway_sample	62.4	59.9	50.9
Bakau_sample	Nyando_reference	63	58.5	52.1
Bakau_sample	Oriboca_M17031_sample	63	58.6	54
Bakau_sample	Oriboca_reference	63	58.6	54
Bakau_sample	Oriboca_sample	63	58.6	54
Bakau_sample	Oropouche_reference	61.9	57.7	51.6
Bakau_sample	Oya_sample	62.2	58.6	51.3
Bakau_sample	Pacora_sample	61.6	58.1	43.9
Bakau_sample	Pahayokee_sample	63.3	58.3	52.8
Bakau_sample	Patios_sample	63	58.6	52.7
Bakau_sample	Peaton_sample	62.3	57.3	52.6
Bakau_sample	Potosi_sample	62.2	58.8	51.2
Bakau_sample	Pueblo_Viejo_sample	65	58.5	53.3
Bakau_sample	Resistencia_sample	62.5	57.6	55.4
Bakau_sample	Restan_sample	63.6	58.2	53.6
Bakau_sample	San_Juan_sample	65.3	59.7	53.4
Bakau_sample	Santa_Rosa_sample	62.8	59.2	53.1
Bakau_sample	Sathuperi_reference	61.1	57.4	53.8
Bakau_sample	Sedlec_sample	62.7	58.6	52.9
Bakau_sample	Shamonda_reference	61.4	56.6	52
Bakau_sample	Shokwe_sample	62.4	59.6	53.2
Bakau_sample	Simbu_reference	62.3	57.5	52.2
Bakau_sample	Telok_Forest_sample	73.7	69.5	69.6
Bakau_sample	Tensaw_sample	62.4	59.5	53.6
Bakau_sample	Termeil_sample	62.6	59.5	55.1
Bakau_sample	Tete_reference	61.8	58.1	54.8
Bakau_sample	Thimiri_sample	62.3	57.8	52.5
Bakau_sample	Timboteua_sample	61.6	57.5	53.6
Bakau_sample	Tinaroo_sample	62.3	56.9	52.5
Bakau_sample	Tlacotalpan_sample	62.3	59.2	50.3
Bakau_sample	Turlock_sample	66.1	62.3	57.4
Bakau_sample	Vinces_sample	63	58.4	51.3
Bakau_sample	Weldona_sample	61.4	57.7	53.7
Bakau_sample	Wolkberg_reference	62.8	58.6	51.5
Bakau_sample	Wongal_sample	66	44.8	55.7
Bakau_sample	Wyeomia_sample	63.8	59.7	51
Bakau_sample	Wyeomyia_reference	63.5	59.6	50.5
Bakau_sample	Yaba_7_sample	61.8	56.9	52.3
Bakau_sample	Zegla_sample	62.8	58.3	52.7
Bangui_sample	Abras_sample	63	57.9	56.3
Bangui_sample	Acara_sample	63.2	57.8	56.6
Bangui_sample	Aino_reference	62.9	57	55.2
Bangui_sample	Aino_sample	62.9	57	55.2
Bangui_sample	Akabane_reference	63	56.9	53.2
Bangui_sample	Alajuela_reference	62.5	57.1	56.5
Bangui_sample	Anadyr_sample	62.6	58.3	57.4
Bangui_sample	Ananindeua_sample	62.1	56.7	55.3
Bangui_sample	Anopheles_B_sample	66.8	60.7	57.9
Bangui_sample	Antequera_sample	62.7	57.5	57.4
Bangui_sample	Babahoyo_sample	63.3	58.3	55.9
Bangui_sample	Bakau_sample	62.6	57.4	49.6
Bangui_sample	Barranqueras_sample	62.8	57.6	57.4
Bangui_sample	Batama_sample	63	57.6	52.2
Bangui_sample	Belem_sample	63.1	57.5	39.4
Bangui_sample	Benevides_sample	63.1	57.6	56.6
Bangui_sample	Benfica_sample	62.8	57.6	57.1
Bangui_sample	Bertioga_sample	63.9	57.7	58.7
Bangui_sample	Bimiti_reference	62.7	57.9	57
Bangui_sample	Birao_sample	63.2	58.2	55.8
Bangui_sample	Bobaya_sample	63	58	55.7
Bangui_sample	Boraceia_2_sample	66.6	59.9	59
Bangui_sample	Boraceia_3_sample	66.8	60.7	59.1
Bangui_sample	Bozo_sample	63.4	58.9	55
Bangui_sample	Brazoran_reference	62.7	57.5	36.6
Bangui_sample	Bruconha_sample	63.5	58.8	57.2
Bangui_sample	Bunyamwera_reference	63	58.4	56.3
Bangui_sample	Bunyamwera_sample	63	58	55.4
Bangui_sample	Bushbush_sample	61.3	57.8	57.2
Bangui_sample	Buttonwillow_sample	63.2	57.5	53.8
Bangui_sample	Bwamba_reference	64	59.9	57.6
Bangui_sample	Caimito_sample	60.9	57.8	53.7
Bangui_sample	Cananeia_sample	64	58	59.1
Bangui_sample	Capim_reference	63.2	57.4	56.5
Bangui_sample	Caraparu_reference	63.6	59	56.1
Bangui_sample	Caraparu_sample	63.3	59	56
Bangui_sample	Cat_Que_reference	62.9	56.9	53.2
Bangui_sample	Catu_reference	63.3	57.4	57.2
Bangui_sample	Enseada_sample	63.5	58	56.5
Bangui_sample	Fort_Sherman_sample	63.1	58.3	57.1
Bangui_sample	Gamboa_reference	62.3	57.6	56.9
Bangui_sample	Gamboa_sample	62.2	57.3	55.8
Bangui_sample	Guajara_reference	63.3	57.8	56.7
Bangui_sample	Guajara_sample	62.7	58.1	56.2
Bangui_sample	Guama_reference	62.3	56.8	57.2
Bangui_sample	Guaratuba_sample	63.6	58	58.7
Bangui_sample	Guaroa_reference	63.3	57.5	56.5
Bangui_sample	Gumbo_Limbo_sample	63.6	57.7	56.5
Bangui_sample	Itaqui_sample	63.3	57.6	55.9
Bangui_sample	Itimirim_sample	63	57.8	57.9
Bangui_sample	Juan_Diaz_sample	63	58.3	57.6
Bangui_sample	Kaeng_Khoi_reference	64.6	58.2	58.1
Bangui_sample	Kaikalur_sample	62.4	57	54.9
Bangui_sample	Kairi_reference	63.6	59.2	56.9
Bangui_sample	Kairi_sample	63.8	59	56.7
Bangui_sample	Ketapang_sample	62.7	58.2	52.3
Bangui_sample	Koongol_reference	62.3	52.1	55.3
Bangui_sample	La_Crosse_reference	64.3	58.9	56.7
Bangui_sample	Las_Maloyas_sample	66.3	59.7	60.3
Bangui_sample	Lednice_sample	62.6	58.4	55.6
Bangui_sample	Lokern_sample	63.2	58.8	57.2
Bangui_sample	Lukuni_reference	66.5	60.1	61
Bangui_sample	Lukuni_sample	65.9	59.7	59.7
Bangui_sample	M_Poko_sample	62.2	58	56.5
Bangui_sample	Madrid_reference	63.6	58.2	56.6
Bangui_sample	Madrid_sample	63.6	58.1	56.6
Bangui_sample	Main_Drain_72_sample	63.1	58.6	57.7
Bangui_sample	Main_Drain_reference	NA	58.5	58
Bangui_sample	Main_Drain_sample	63.2	58.4	57.3
Bangui_sample	Marituba_reference	62.8	58.1	55.3
Bangui_sample	Marituba_sample	62.7	57.6	55.3
Bangui_sample	Minatitlan_sample	63.3	57.7	52.8
Bangui_sample	Mirim_like_sample	63.2	57.7	58.3
Bangui_sample	Mirim_sample	63.3	57.6	55.9
Bangui_sample	Moriche_sample	62.9	57.9	55.6
Bangui_sample	Murutucu_sample	63.7	57.6	54.9
Bangui_sample	Nepuyo_HB7_451_sample	63.5	57.9	54.8
Bangui_sample	Nola_sample	62.5	57.3	49.8
Bangui_sample	Northway_sample	63.1	58.3	56.6
Bangui_sample	Nyando_reference	63.6	58.7	57.4
Bangui_sample	Oriboca_M17031_sample	63.2	58.1	55.6
Bangui_sample	Oriboca_reference	63.2	58.2	55.6
Bangui_sample	Oriboca_sample	63.2	58.1	55.6
Bangui_sample	Oropouche_reference	62.2	57.2	55.4
Bangui_sample	Oya_sample	62.9	56.9	53.2
Bangui_sample	Pacora_sample	61.9	57.8	49
Bangui_sample	Pahayokee_sample	63.8	58.9	56.1
Bangui_sample	Patios_sample	63.8	58.2	56.5
Bangui_sample	Peaton_sample	62.8	57.9	54
Bangui_sample	Potosi_sample	62.4	58.5	56.6
Bangui_sample	Pueblo_Viejo_sample	61.7	57.7	55.6
Bangui_sample	Resistencia_sample	63.2	57.3	57.5
Bangui_sample	Restan_sample	63.1	57.6	54.2
Bangui_sample	San_Juan_sample	62.2	57.2	55.1
Bangui_sample	Santa_Rosa_sample	63.2	58.5	56.9
Bangui_sample	Sathuperi_reference	62.6	57.1	54.8
Bangui_sample	Sedlec_sample	62.1	58.1	55.3
Bangui_sample	Shamonda_reference	62.8	57.7	54.8
Bangui_sample	Shokwe_sample	63.4	59.3	53.5
Bangui_sample	Simbu_reference	62.9	58.2	54.2
Bangui_sample	Tacaiuma_sample	66.2	61.5	59.7
Bangui_sample	Telok_Forest_sample	61.5	57.5	46.4
Bangui_sample	Tensaw_sample	62.7	58.3	56.5
Bangui_sample	Termeil_sample	63.6	58.8	54.4
Bangui_sample	Tete_reference	62.6	58.3	53
Bangui_sample	Thimiri_sample	62.5	57.7	54.6
Bangui_sample	Timboteua_sample	62.7	58.5	53.1
Bangui_sample	Tinaroo_sample	62.5	57.1	54.3
Bangui_sample	Tlacotalpan_sample	62.8	58.6	56.4
Bangui_sample	Turlock_sample	62.8	57.2	54.3
Bangui_sample	Vinces_sample	63.7	57.8	57.1
Bangui_sample	Weldona_sample	61.8	57.3	51.8
Bangui_sample	Wolkberg_reference	64	58	56
Bangui_sample	Wongal_sample	62.2	45.9	53.4
Bangui_sample	Wyeomia_sample	64.3	57.9	55.6
Bangui_sample	Wyeomyia_reference	63.8	58.9	55.6
Bangui_sample	Yaba_7_sample	62.9	56.8	54.5
Bangui_sample	Zegla_sample	63.5	57.9	56.5
Barranqueras_sample	Abras_sample	74.8	69.9	76.2
Barranqueras_sample	Acara_sample	68.6	65.9	59
Barranqueras_sample	Aino_reference	63.9	57.9	57.1
Barranqueras_sample	Aino_sample	63.9	57.9	57.1
Barranqueras_sample	Akabane_reference	63.1	57.1	57
Barranqueras_sample	Ananindeua_sample	68.7	66.2	58.3
Barranqueras_sample	Babahoyo_sample	74.8	70.2	75.8
Barranqueras_sample	Benevides_sample	68.7	65.6	58.8
Barranqueras_sample	Benfica_sample	68.8	65.3	62.1
Barranqueras_sample	Bertioga_sample	69.8	67.1	59.7
Barranqueras_sample	Bimiti_reference	69.4	66.8	60.1
Barranqueras_sample	Bobaya_sample	63.9	58.4	59
Barranqueras_sample	Bruconha_sample	70	65.1	60.3
Barranqueras_sample	Bushbush_sample	66.8	65.9	60.7
Barranqueras_sample	Buttonwillow_sample	64.3	59.4	58.8
Barranqueras_sample	Cananeia_sample	69.6	68.1	60.1
Barranqueras_sample	Capim_reference	68.4	65.8	59.8
Barranqueras_sample	Caraparu_reference	69.9	64.7	61.9
Barranqueras_sample	Caraparu_sample	69.1	64.7	61.9
Barranqueras_sample	Cat_Que_reference	63.6	58.8	59
Barranqueras_sample	Catu_reference	68.8	66.4	59.4
Barranqueras_sample	Enseada_sample	70.4	66.2	64.5
Barranqueras_sample	Guajara_reference	69.2	66.7	60.3
Barranqueras_sample	Guajara_sample	68.2	66.2	61.5
Barranqueras_sample	Guama_reference	69.3	65.6	59.2
Barranqueras_sample	Guaratuba_sample	69.3	67.9	60.9
Barranqueras_sample	Gumbo_Limbo_sample	69.7	64.8	60.6
Barranqueras_sample	Itaqui_sample	70.1	65	61.5
Barranqueras_sample	Itimirim_sample	69.3	67.1	61.3
Barranqueras_sample	Juan_Diaz_sample	68.4	65.2	61.7
Barranqueras_sample	Kaikalur_sample	64	57.9	57.6
Barranqueras_sample	Madrid_reference	69.8	64.4	61
Barranqueras_sample	Madrid_sample	69.8	64.4	61
Barranqueras_sample	Marituba_reference	69.6	64.3	58.9
Barranqueras_sample	Marituba_sample	69.2	63.8	58.9
Barranqueras_sample	Minatitlan_sample	69.3	66	55.6
Barranqueras_sample	Mirim_like_sample	69.7	66.6	61.2
Barranqueras_sample	Mirim_sample	69	67.2	59.1
Barranqueras_sample	Moriche_sample	68.2	65.5	61.1
Barranqueras_sample	Murutucu_sample	70	65.3	58.8
Barranqueras_sample	Nepuyo_HB7_451_sample	69.1	64.4	60.3
Barranqueras_sample	Oriboca_M17031_sample	69.4	65.3	59
Barranqueras_sample	Oriboca_reference	69.4	65.1	59
Barranqueras_sample	Oriboca_sample	69.4	65.3	59
Barranqueras_sample	Oropouche_reference	64.5	57.5	57.2
Barranqueras_sample	Oya_sample	63.6	58.8	59
Barranqueras_sample	Pahayokee_sample	75.1	70.1	75.4
Barranqueras_sample	Patios_sample	74.9	69.9	77.1
Barranqueras_sample	Peaton_sample	63.8	57.6	57.2
Barranqueras_sample	Resistencia_sample	87	71.6	99.4
Barranqueras_sample	Restan_sample	69.9	64.9	58.9
Barranqueras_sample	Sathuperi_reference	63.1	57.6	58.4
Barranqueras_sample	Sedlec_sample	63.8	59.3	59.8
Barranqueras_sample	Shamonda_reference	62.7	57.7	58.6
Barranqueras_sample	Simbu_reference	64.3	58.1	55.9
Barranqueras_sample	Thimiri_sample	63.7	58.4	56.6
Barranqueras_sample	Timboteua_sample	68	66.1	57.4
Barranqueras_sample	Tinaroo_sample	63.3	57.4	58.7
Barranqueras_sample	Vinces_sample	69.8	65.1	60.8
Barranqueras_sample	Yaba_7_sample	63.3	57.3	58.4
Barranqueras_sample	Zegla_sample	74.7	70.5	77.1
Batama_sample	Abras_sample	63.7	58.8	55.6
Batama_sample	Acara_sample	63.8	58.3	58.3
Batama_sample	Aino_reference	63.7	58	54.4
Batama_sample	Aino_sample	63.7	57.9	54.4
Batama_sample	Akabane_reference	63.8	57.5	53.2
Batama_sample	Ananindeua_sample	63.4	57.6	56.7
Batama_sample	Antequera_sample	63.7	58	55.3
Batama_sample	Babahoyo_sample	63.8	58.4	55.9
Batama_sample	Barranqueras_sample	63.7	58.4	55.2
Batama_sample	Belem_sample	63.5	58.9	37.7
Batama_sample	Benevides_sample	64	58.3	57.7
Batama_sample	Benfica_sample	63.6	57.9	56.4
Batama_sample	Bertioga_sample	64.1	58.5	55.9
Batama_sample	Bimiti_reference	64.3	58.3	57.2
Batama_sample	Bobaya_sample	62.9	59.1	52.3
Batama_sample	Brazoran_reference	62.9	57.6	39.9
Batama_sample	Bruconha_sample	64.2	58.3	57.4
Batama_sample	Bushbush_sample	63	58.7	56.8
Batama_sample	Buttonwillow_sample	63.7	59.2	56.1
Batama_sample	Cananeia_sample	64.5	58	55.4
Batama_sample	Capim_reference	63.5	58.5	55.5
Batama_sample	Caraparu_reference	64	59	55.9
Batama_sample	Caraparu_sample	63.4	59	56
Batama_sample	Cat_Que_reference	63.7	59.6	54.2
Batama_sample	Catu_reference	63.9	57.6	55.9
Batama_sample	Enseada_sample	64.1	58.4	53.6
Batama_sample	Guajara_reference	64.3	58.7	54.2
Batama_sample	Guajara_sample	63.7	57.9	55.5
Batama_sample	Guama_reference	64	57.7	56
Batama_sample	Guaratuba_sample	64.3	58.2	58.5
Batama_sample	Gumbo_Limbo_sample	64.4	58.7	55.8
Batama_sample	Itaqui_sample	64	58.3	56.1
Batama_sample	Itimirim_sample	63.9	57.7	57.5
Batama_sample	Juan_Diaz_sample	63.7	58.1	56.1
Batama_sample	Kaikalur_sample	63.4	57.9	54.4
Batama_sample	Madrid_reference	63.8	58.2	56
Batama_sample	Madrid_sample	63.8	58.1	56
Batama_sample	Marituba_reference	64.1	58.6	55.8
Batama_sample	Marituba_sample	63.8	58.3	55.8
Batama_sample	Minatitlan_sample	64.1	57.5	57.3
Batama_sample	Mirim_like_sample	64.4	58	54.8
Batama_sample	Mirim_sample	63.9	57.5	57.8
Batama_sample	Moriche_sample	64.4	59.1	54.8
Batama_sample	Murutucu_sample	63.9	58.7	56
Batama_sample	Nepuyo_HB7_451_sample	64.2	58.2	55.8
Batama_sample	Oriboca_M17031_sample	64	58.7	56.3
Batama_sample	Oriboca_reference	64	58.7	56.3
Batama_sample	Oriboca_sample	64	58.7	56.3
Batama_sample	Oropouche_reference	63.5	58.4	55.2
Batama_sample	Oya_sample	63.7	59.6	54.2
Batama_sample	Pacora_sample	63.5	59.2	45.1
Batama_sample	Pahayokee_sample	64.6	58.6	56.1
Batama_sample	Patios_sample	64.7	57.9	56.5
Batama_sample	Peaton_sample	64	57.2	55.7
Batama_sample	Resistencia_sample	63.7	57.9	55.5
Batama_sample	Restan_sample	64.4	58.5	56.3
Batama_sample	Sathuperi_reference	63.2	58.1	55.1
Batama_sample	Sedlec_sample	64.2	59.9	56.9
Batama_sample	Shamonda_reference	62.9	58	54.9
Batama_sample	Simbu_reference	63.9	58.1	54.9
Batama_sample	Tete_reference	81.1	71.9	81.8
Batama_sample	Thimiri_sample	63.7	59.6	52.2
Batama_sample	Timboteua_sample	63.4	57.5	54.9
Batama_sample	Tinaroo_sample	63.2	57.7	53.6
Batama_sample	Vinces_sample	64.5	58.6	56.1
Batama_sample	Yaba_7_sample	63.3	57.3	53.6
Batama_sample	Zegla_sample	64.7	58	56.5
Belem_sample	Abras_sample	67.7	63.4	36.1
Belem_sample	Acara_sample	67.9	63.9	37
Belem_sample	Aino_reference	62.6	58	33.5
Belem_sample	Aino_sample	62.6	58	33.5
Belem_sample	Akabane_reference	63.3	56.6	34.6
Belem_sample	Ananindeua_sample	68.1	62.8	36.9
Belem_sample	Antequera_sample	67.4	63.6	35.8
Belem_sample	Babahoyo_sample	67.6	64.1	36
Belem_sample	Barranqueras_sample	67.4	63.8	35.7
Belem_sample	Benevides_sample	67.8	64.4	37.1
Belem_sample	Benfica_sample	67.8	62.5	35.8
Belem_sample	Bertioga_sample	68.8	63	34.6
Belem_sample	Bimiti_reference	67.9	63.1	35.2
Belem_sample	Bobaya_sample	63.3	58.5	35.4
Belem_sample	Brazoran_reference	73.5	63.8	67.2
Belem_sample	Bruconha_sample	68.6	64	35.7
Belem_sample	Bushbush_sample	66.7	64	36.2
Belem_sample	Buttonwillow_sample	63.7	59.1	34.8
Belem_sample	Cananeia_sample	69	63.7	34.7
Belem_sample	Capim_reference	68.5	64	36.1
Belem_sample	Caraparu_reference	68.1	64.3	35.6
Belem_sample	Caraparu_sample	67.3	64.3	35.6
Belem_sample	Cat_Que_reference	62.9	59.4	34.2
Belem_sample	Catu_reference	67.9	62.2	37
Belem_sample	Enseada_sample	68.5	64.3	35.8
Belem_sample	Guajara_reference	68.6	64.4	34.9
Belem_sample	Guajara_sample	68.3	63.9	37
Belem_sample	Guama_reference	67.8	62.9	37
Belem_sample	Guaratuba_sample	68	63.6	38
Belem_sample	Gumbo_Limbo_sample	68.4	64.4	36.4
Belem_sample	Itaqui_sample	67.8	63.4	35.5
Belem_sample	Itimirim_sample	68.2	62.8	37.9
Belem_sample	Juan_Diaz_sample	68.5	64.7	36.7
Belem_sample	Kaikalur_sample	62.6	58.3	33.6
Belem_sample	Madrid_reference	68.1	63.7	35.3
Belem_sample	Madrid_sample	68.1	63.6	35.3
Belem_sample	Marituba_reference	67.8	63.8	35.9
Belem_sample	Marituba_sample	67.7	63.2	35.9
Belem_sample	Minatitlan_sample	68.8	63.5	35.2
Belem_sample	Mirim_like_sample	68.7	63.5	36.5
Belem_sample	Mirim_sample	68.6	63.1	36.1
Belem_sample	Moriche_sample	68.6	64.1	36.1
Belem_sample	Murutucu_sample	68.2	63.7	38
Belem_sample	Nepuyo_HB7_451_sample	68.3	63.7	36.5
Belem_sample	Oriboca_M17031_sample	68.3	64.1	38.4
Belem_sample	Oriboca_reference	68.3	64.3	38.4
Belem_sample	Oriboca_sample	68.3	64.1	38.4
Belem_sample	Oropouche_reference	63.9	58.6	34.5
Belem_sample	Oya_sample	62.9	59.4	34.2
Belem_sample	Pahayokee_sample	67.8	64.4	36.4
Belem_sample	Patios_sample	68.1	63.9	37.5
Belem_sample	Peaton_sample	63.2	58.1	33.6
Belem_sample	Resistencia_sample	67.4	62.3	35.8
Belem_sample	Restan_sample	67.8	63.2	36.6
Belem_sample	Sathuperi_reference	63.3	57.6	37.4
Belem_sample	Sedlec_sample	63.1	59.2	36
Belem_sample	Shamonda_reference	63.3	57.7	34.5
Belem_sample	Simbu_reference	62.9	58.3	35.7
Belem_sample	Thimiri_sample	63.9	58.7	36.7
Belem_sample	Timboteua_sample	68.3	63.4	35.9
Belem_sample	Tinaroo_sample	63.6	57.6	36.3
Belem_sample	Vinces_sample	68.3	64.2	35
Belem_sample	Yaba_7_sample	63.3	57.3	35.1
Belem_sample	Zegla_sample	68.3	63.5	37.5
Benevides_sample	Aino_reference	64	58	56.6
Benevides_sample	Aino_sample	64	58	56.6
Benevides_sample	Akabane_reference	63.4	57.3	56.7
Benevides_sample	Ananindeua_sample	72.8	68.1	67.9
Benevides_sample	Bimiti_reference	73.3	66.1	65.8
Benevides_sample	Bobaya_sample	63.9	57.9	56.9
Benevides_sample	Bushbush_sample	71.4	68.8	64.6
Benevides_sample	Buttonwillow_sample	64.9	58.5	55.5
Benevides_sample	Capim_reference	73.4	68.6	63.2
Benevides_sample	Cat_Que_reference	64.1	58.3	57.8
Benevides_sample	Catu_reference	73.5	66	65.6
Benevides_sample	Guajara_reference	73.9	70	65.1
Benevides_sample	Guajara_sample	73.7	70.9	65.8
Benevides_sample	Guama_reference	73.6	67.2	65.4
Benevides_sample	Juan_Diaz_sample	73.6	76.2	66.8
Benevides_sample	Kaikalur_sample	64.1	58.1	56.2
Benevides_sample	Moriche_sample	73.7	69.2	64
Benevides_sample	Oropouche_reference	64.4	57.9	54.3
Benevides_sample	Oya_sample	64.1	58.3	57.8
Benevides_sample	Peaton_sample	63.3	57.6	56.2
Benevides_sample	Sathuperi_reference	63	58.5	56.9
Benevides_sample	Sedlec_sample	63.3	59.3	57.6
Benevides_sample	Shamonda_reference	63.2	57.6	56.2
Benevides_sample	Simbu_reference	63.8	58.3	57.7
Benevides_sample	Thimiri_sample	64.7	58.7	56.5
Benevides_sample	Timboteua_sample	72.4	66.1	67.1
Benevides_sample	Tinaroo_sample	62.8	57	56.8
Benevides_sample	Yaba_7_sample	63.1	57.1	57.3
Benfica_sample	Acara_sample	79	67.5	74.8
Benfica_sample	Aino_reference	63.5	57.3	58.4
Benfica_sample	Aino_sample	63.5	57.3	58.4
Benfica_sample	Akabane_reference	62.9	56.6	58.6
Benfica_sample	Ananindeua_sample	72.4	67.3	66.3
Benfica_sample	Benevides_sample	79	68.1	74.7
Benfica_sample	Bimiti_reference	72.8	64.9	67.2
Benfica_sample	Bobaya_sample	63.9	58	58
Benfica_sample	Bushbush_sample	71.5	70	66.8
Benfica_sample	Buttonwillow_sample	64	58.7	57.6
Benfica_sample	Capim_reference	72.6	67.9	65.9
Benfica_sample	Cat_Que_reference	63.9	58.4	60
Benfica_sample	Catu_reference	73.3	63.9	67.1
Benfica_sample	Guajara_reference	73.7	67.7	67.4
Benfica_sample	Guajara_sample	73.3	68	67.4
Benfica_sample	Guama_reference	72.5	65.6	67.1
Benfica_sample	Juan_Diaz_sample	73	68.2	68.1
Benfica_sample	Kaikalur_sample	63.8	57.6	58.8
Benfica_sample	Moriche_sample	74	67.4	65.4
Benfica_sample	Oropouche_reference	63.1	57.5	57.1
Benfica_sample	Oya_sample	63.9	58.4	60
Benfica_sample	Peaton_sample	63.2	57.6	59.6
Benfica_sample	Sathuperi_reference	63.1	58	59.8
Benfica_sample	Sedlec_sample	63.7	58.7	59
Benfica_sample	Shamonda_reference	62.7	56.9	60.2
Benfica_sample	Simbu_reference	63.4	56.9	59.3
Benfica_sample	Thimiri_sample	63.5	57.9	57.7
Benfica_sample	Timboteua_sample	72.5	66	64.4
Benfica_sample	Tinaroo_sample	62.7	57.3	58.9
Benfica_sample	Yaba_7_sample	62.7	57.4	57.8
Bertioga_sample	Acara_sample	72.5	66.1	62.9
Bertioga_sample	Aino_reference	64	57.3	58.3
Bertioga_sample	Aino_sample	64.1	57.3	58.3
Bertioga_sample	Akabane_reference	63.8	57.2	58.3
Bertioga_sample	Ananindeua_sample	73	67.6	66.3
Bertioga_sample	Benevides_sample	72.4	67.1	62.7
Bertioga_sample	Benfica_sample	71.9	65.6	66.1
Bertioga_sample	Bimiti_reference	72.1	71.6	67.4
Bertioga_sample	Bobaya_sample	64.3	58.6	58.5
Bertioga_sample	Bushbush_sample	70.3	66.6	65.7
Bertioga_sample	Buttonwillow_sample	64.9	58.6	58.7
Bertioga_sample	Cananeia_sample	96.6	67.6	96.7
Bertioga_sample	Capim_reference	73.3	67.2	67.4
Bertioga_sample	Cat_Que_reference	64.9	58.6	58.6
Bertioga_sample	Catu_reference	72.7	70.4	67.5
Bertioga_sample	Guajara_reference	73.3	66.4	67.7
Bertioga_sample	Guajara_sample	72.3	66.6	66.5
Bertioga_sample	Guama_reference	72.7	67.2	67.7
Bertioga_sample	Juan_Diaz_sample	71.7	66.4	66.6
Bertioga_sample	Kaikalur_sample	64.1	57.7	58.5
Bertioga_sample	Moriche_sample	72.6	67.6	66.3
Bertioga_sample	Oropouche_reference	64.8	57.6	57.6
Bertioga_sample	Oya_sample	64.9	58.6	58.6
Bertioga_sample	Peaton_sample	63.7	58.1	58.5
Bertioga_sample	Sathuperi_reference	63.8	58.2	59
Bertioga_sample	Sedlec_sample	64.2	58.7	59.6
Bertioga_sample	Shamonda_reference	63.1	57.7	59.1
Bertioga_sample	Simbu_reference	64.3	57.7	59.2
Bertioga_sample	Thimiri_sample	64.6	58.4	57.6
Bertioga_sample	Timboteua_sample	72.5	70.2	65.7
Bertioga_sample	Tinaroo_sample	63.9	56.9	58.5
Bertioga_sample	Yaba_7_sample	63	57.4	58.9
Bimiti_reference	Aino_reference	63.4	57.5	59.3
Bimiti_reference	Aino_sample	63.3	57.4	59.3
Bimiti_reference	Akabane_reference	62.9	57.6	58.4
Bimiti_reference	Bobaya_sample	63.4	57.9	58.7
Bimiti_reference	Bushbush_sample	71.4	65.5	67.7
Bimiti_reference	Buttonwillow_sample	64	58.9	58.3
Bimiti_reference	Capim_reference	73.5	66.6	69.5
Bimiti_reference	Cat_Que_reference	63.5	58	58.3
Bimiti_reference	Guajara_reference	74	66.5	69.2
Bimiti_reference	Guajara_sample	73.4	65.8	68.9
Bimiti_reference	Guama_reference	83.3	67.8	89
Bimiti_reference	Juan_Diaz_sample	73.9	66.3	68.1
Bimiti_reference	Kaikalur_sample	63.2	57.7	59.4
Bimiti_reference	Moriche_sample	73.8	67.5	67
Bimiti_reference	Oropouche_reference	63.9	57.7	57.1
Bimiti_reference	Oya_sample	63.5	58	58.3
Bimiti_reference	Peaton_sample	63.6	57.4	58.6
Bimiti_reference	Sathuperi_reference	62.6	57.5	60.3
Bimiti_reference	Sedlec_sample	63.4	58.8	58.9
Bimiti_reference	Shamonda_reference	62.6	57.1	59.1
Bimiti_reference	Simbu_reference	63.2	57.7	58
Bimiti_reference	Thimiri_sample	64.2	58.8	57
Bimiti_reference	Tinaroo_sample	62.4	57.2	59
Bimiti_reference	Yaba_7_sample	63.1	57.9	58.2
Birao_sample	Abras_sample	63.1	59.5	60.1
Birao_sample	Acara_sample	63	58.8	57.8
Birao_sample	Aino_reference	62.3	58.4	60
Birao_sample	Aino_sample	62.3	58.4	60
Birao_sample	Akabane_reference	62.6	57.7	58.4
Birao_sample	Anadyr_sample	73.6	67	82.9
Birao_sample	Ananindeua_sample	62.6	57.9	56.4
Birao_sample	Antequera_sample	62.9	59.3	60.1
Birao_sample	Babahoyo_sample	62.9	59.4	59.8
Birao_sample	Barranqueras_sample	63	60	59.9
Birao_sample	Batama_sample	63.2	58.7	55.5
Birao_sample	Belem_sample	62.5	60.4	36.3
Birao_sample	Benevides_sample	62.9	59.5	57.7
Birao_sample	Benfica_sample	63.1	58.3	59.7
Birao_sample	Bertioga_sample	63	59.2	60.7
Birao_sample	Bimiti_reference	62.1	58.9	59.9
Birao_sample	Bobaya_sample	63	58.4	58.2
Birao_sample	Bozo_sample	74.6	64.3	83.3
Birao_sample	Brazoran_reference	62.8	58.9	33.5
Birao_sample	Bruconha_sample	63.8	59.6	59.8
Birao_sample	Bunyamwera_reference	75.2	66.9	86.3
Birao_sample	Bunyamwera_sample	75.2	67.2	86.7
Birao_sample	Bushbush_sample	62.3	59.3	60.1
Birao_sample	Buttonwillow_sample	63.2	59.1	61.3
Birao_sample	Cananeia_sample	63.5	59.4	60.5
Birao_sample	Capim_reference	62.7	59	60.8
Birao_sample	Caraparu_reference	63.5	59.6	58.7
Birao_sample	Caraparu_sample	62.8	59.5	58.7
Birao_sample	Cat_Que_reference	62.8	58.7	58.5
Birao_sample	Catu_reference	62.5	57.8	60.5
Birao_sample	Enseada_sample	63.8	59.3	59.3
Birao_sample	Fort_Sherman_sample	73.4	66.9	84.3
Birao_sample	Guajara_reference	63.1	59	59.4
Birao_sample	Guajara_sample	63.3	58.9	59.9
Birao_sample	Guama_reference	62.9	57.7	60.3
Birao_sample	Guaratuba_sample	63.8	59.4	59.4
Birao_sample	Gumbo_Limbo_sample	63.6	59.5	58.3
Birao_sample	Itaqui_sample	63.5	59	59
Birao_sample	Itimirim_sample	63.7	58.7	59.8
Birao_sample	Juan_Diaz_sample	63	59.2	60
Birao_sample	Kaikalur_sample	62.5	58.7	59
Birao_sample	Lokern_sample	73.4	66.3	83.5
Birao_sample	Madrid_reference	63.4	60	58.9
Birao_sample	Madrid_sample	63.4	59.9	58.9
Birao_sample	Main_Drain_72_sample	73	64.1	83.3
Birao_sample	Main_Drain_reference	NA	64	83.2
Birao_sample	Main_Drain_sample	73.2	64.1	83.2
Birao_sample	Marituba_reference	63.6	59.8	57.9
Birao_sample	Marituba_sample	63.2	59.3	57.9
Birao_sample	Minatitlan_sample	62.7	58.6	55.3
Birao_sample	Mirim_like_sample	63.8	59.6	60.2
Birao_sample	Mirim_sample	63.4	59.4	59.5
Birao_sample	Moriche_sample	64.1	59.7	59.2
Birao_sample	Murutucu_sample	63.3	59.5	58.2
Birao_sample	Nepuyo_HB7_451_sample	63.5	58.9	59.5
Birao_sample	Northway_sample	74.4	66.7	84.5
Birao_sample	Oriboca_M17031_sample	63.5	59.2	58
Birao_sample	Oriboca_reference	63.5	59.2	58
Birao_sample	Oriboca_sample	63.5	59.2	58
Birao_sample	Oropouche_reference	62.9	58.9	60.1
Birao_sample	Oya_sample	62.8	58.7	58.5
Birao_sample	Pacora_sample	62.3	59.1	47.5
Birao_sample	Pahayokee_sample	63.7	59.1	60
Birao_sample	Patios_sample	63.9	59.1	59.8
Birao_sample	Peaton_sample	62.3	58.2	59.7
Birao_sample	Potosi_sample	73.2	64.3	84
Birao_sample	Resistencia_sample	63	58.8	60.2
Birao_sample	Restan_sample	63.8	59.5	58.7
Birao_sample	Santa_Rosa_sample	73.2	66.3	83.6
Birao_sample	Sathuperi_reference	62.5	58.5	58.3
Birao_sample	Sedlec_sample	62.3	59.1	60.7
Birao_sample	Shamonda_reference	62.6	59.1	57.6
Birao_sample	Shokwe_sample	75.7	67.2	80.2
Birao_sample	Simbu_reference	63	58.7	59
Birao_sample	Tensaw_sample	73.2	67.2	85.2
Birao_sample	Tete_reference	62.7	58.8	56
Birao_sample	Thimiri_sample	62.3	59.2	59.9
Birao_sample	Timboteua_sample	62.5	58.8	55.9
Birao_sample	Tinaroo_sample	63	58.6	59.1
Birao_sample	Tlacotalpan_sample	73.6	67.2	83.3
Birao_sample	Vinces_sample	63.8	59.3	58.3
Birao_sample	Weldona_sample	62.5	58.7	56
Birao_sample	Yaba_7_sample	62.4	57.7	58.5
Birao_sample	Zegla_sample	63.7	59.8	59.8
Bobaya_sample	Buttonwillow_sample	73.2	63.7	67
Bobaya_sample	Thimiri_sample	73.7	65.4	68
Boraceia_2_sample	Abras_sample	62.7	57.8	57.7
Boraceia_2_sample	Acara_sample	62.9	56.8	55.5
Boraceia_2_sample	Aino_reference	62.4	57.3	56.4
Boraceia_2_sample	Aino_sample	62.4	57.4	56.4
Boraceia_2_sample	Akabane_reference	62.1	57.1	57.8
Boraceia_2_sample	Alajuela_reference	62.7	56.8	57.1
Boraceia_2_sample	Anadyr_sample	63.2	58.2	53.7
Boraceia_2_sample	Ananindeua_sample	62.9	56.4	56.5
Boraceia_2_sample	Antequera_sample	63	57.9	58
Boraceia_2_sample	Babahoyo_sample	62.3	57.5	57.8
Boraceia_2_sample	Bakau_sample	62.2	58.1	51
Boraceia_2_sample	Barranqueras_sample	63	57.5	58.4
Boraceia_2_sample	Batama_sample	62.3	58	55.5
Boraceia_2_sample	Belem_sample	62.8	57.7	37.6
Boraceia_2_sample	Benevides_sample	63.1	57.2	54.1
Boraceia_2_sample	Benfica_sample	62.5	57	57.2
Boraceia_2_sample	Bertioga_sample	63.6	57.3	55.9
Boraceia_2_sample	Bimiti_reference	63	57.1	55.1
Boraceia_2_sample	Birao_sample	63.7	57.6	56.2
Boraceia_2_sample	Bobaya_sample	62.1	57.4	57
Boraceia_2_sample	Boraceia_3_sample	91.9	63.1	96.2
Boraceia_2_sample	Bozo_sample	63.9	58.5	54.8
Boraceia_2_sample	Brazoran_reference	62.5	58	35.3
Boraceia_2_sample	Bruconha_sample	63.5	57.9	57.6
Boraceia_2_sample	Bunyamwera_reference	63.2	57.8	56.1
Boraceia_2_sample	Bunyamwera_sample	63	57.6	55.6
Boraceia_2_sample	Bushbush_sample	61.2	57.4	58
Boraceia_2_sample	Buttonwillow_sample	62.6	58.1	56.5
Boraceia_2_sample	Bwamba_reference	64	59	56.7
Boraceia_2_sample	Cananeia_sample	63.6	57.8	55.6
Boraceia_2_sample	Capim_reference	62.3	57.3	58.1
Boraceia_2_sample	Caraparu_reference	62.8	57.7	55.1
Boraceia_2_sample	Caraparu_sample	62.2	57.8	55
Boraceia_2_sample	Cat_Que_reference	62.8	57.9	54.5
Boraceia_2_sample	Catu_reference	62.7	56.1	56.4
Boraceia_2_sample	Enseada_sample	63	58.4	57.8
Boraceia_2_sample	Fort_Sherman_sample	63.1	57.7	54.2
Boraceia_2_sample	Gamboa_reference	62.8	57	57.8
Boraceia_2_sample	Gamboa_sample	62.4	57	58.3
Boraceia_2_sample	Guajara_reference	62.1	57.9	58
Boraceia_2_sample	Guajara_sample	62.9	57.9	57.4
Boraceia_2_sample	Guama_reference	62.7	56.7	56.1
Boraceia_2_sample	Guaratuba_sample	62.5	57.7	56.4
Boraceia_2_sample	Guaroa_reference	63.2	57.9	56.7
Boraceia_2_sample	Gumbo_Limbo_sample	63	58.2	57.5
Boraceia_2_sample	Itaqui_sample	63.1	57.8	55.5
Boraceia_2_sample	Itimirim_sample	62.5	57.2	56.6
Boraceia_2_sample	Juan_Diaz_sample	62.8	57.5	57.9
Boraceia_2_sample	Kaeng_Khoi_reference	64.3	58.2	56.6
Boraceia_2_sample	Kaikalur_sample	62.3	57.4	56.9
Boraceia_2_sample	Kairi_reference	63.9	57.9	56.1
Boraceia_2_sample	Kairi_sample	64	58	56.2
Boraceia_2_sample	Ketapang_sample	63.2	57.8	49
Boraceia_2_sample	Koongol_reference	62.8	52.3	57.4
Boraceia_2_sample	La_Crosse_reference	63.8	57.5	58.4
Boraceia_2_sample	Las_Maloyas_sample	67.3	60.2	62.7
Boraceia_2_sample	Lednice_sample	62.2	58.7	58.6
Boraceia_2_sample	Lokern_sample	63.3	58.2	54
Boraceia_2_sample	Lukuni_reference	67.1	60.4	61.1
Boraceia_2_sample	Lukuni_sample	67.4	60.1	61
Boraceia_2_sample	M_Poko_sample	61.3	57.4	57.6
Boraceia_2_sample	Madrid_reference	63.3	57.4	56.3
Boraceia_2_sample	Madrid_sample	63.3	57.3	56.3
Boraceia_2_sample	Main_Drain_72_sample	63	57.4	53.5
Boraceia_2_sample	Main_Drain_reference	NA	57	53.5
Boraceia_2_sample	Main_Drain_sample	63.1	57.2	51.9
Boraceia_2_sample	Marituba_reference	62.6	57.7	55.1
Boraceia_2_sample	Marituba_sample	62.3	57.3	55.1
Boraceia_2_sample	Minatitlan_sample	62.8	57.3	52.2
Boraceia_2_sample	Mirim_like_sample	63.5	58	57.4
Boraceia_2_sample	Mirim_sample	62.9	57.4	56.4
Boraceia_2_sample	Moriche_sample	62.6	57.4	57.7
Boraceia_2_sample	Murutucu_sample	62.8	57	56.8
Boraceia_2_sample	Nepuyo_HB7_451_sample	62.4	57.9	56.5
Boraceia_2_sample	Nola_sample	62.2	58.2	49.1
Boraceia_2_sample	Northway_sample	63.9	57.6	55
Boraceia_2_sample	Nyando_reference	63.7	57.5	56.3
Boraceia_2_sample	Oriboca_M17031_sample	62.4	58.2	56.5
Boraceia_2_sample	Oriboca_reference	62.4	58.2	56.5
Boraceia_2_sample	Oriboca_sample	62.4	58.2	56.5
Boraceia_2_sample	Oropouche_reference	62.4	58.1	55.5
Boraceia_2_sample	Oya_sample	62.8	57.9	54.5
Boraceia_2_sample	Pacora_sample	62.3	57.8	51.9
Boraceia_2_sample	Pahayokee_sample	63.3	58.4	57.4
Boraceia_2_sample	Patios_sample	63.1	57.8	57.6
Boraceia_2_sample	Peaton_sample	62.6	57	57.4
Boraceia_2_sample	Potosi_sample	63.4	57.7	53.4
Boraceia_2_sample	Pueblo_Viejo_sample	62.2	56.9	57.2
Boraceia_2_sample	Resistencia_sample	62.9	56.9	58.2
Boraceia_2_sample	Restan_sample	62.9	57.6	56.6
Boraceia_2_sample	San_Juan_sample	62.3	57	58.4
Boraceia_2_sample	Santa_Rosa_sample	63.3	58.2	53.5
Boraceia_2_sample	Sathuperi_reference	62.3	57.7	56.1
Boraceia_2_sample	Sedlec_sample	62.4	58.2	56.4
Boraceia_2_sample	Shamonda_reference	61.7	56.6	56.4
Boraceia_2_sample	Shokwe_sample	63.2	58.7	54.7
Boraceia_2_sample	Simbu_reference	63.2	57.7	56.7
Boraceia_2_sample	Telok_Forest_sample	62.2	58.1	47.8
Boraceia_2_sample	Tensaw_sample	63.6	57.8	54.8
Boraceia_2_sample	Termeil_sample	63.8	58.2	54.8
Boraceia_2_sample	Tete_reference	62.3	58.4	51.4
Boraceia_2_sample	Thimiri_sample	62.7	57.5	55.6
Boraceia_2_sample	Timboteua_sample	62.5	57	53.8
Boraceia_2_sample	Tinaroo_sample	62	57.4	58.4
Boraceia_2_sample	Tlacotalpan_sample	63.7	57.8	54.9
Boraceia_2_sample	Turlock_sample	62.6	57.2	58.6
Boraceia_2_sample	Vinces_sample	62.9	57.8	56.8
Boraceia_2_sample	Weldona_sample	61.7	57.2	53
Boraceia_2_sample	Wolkberg_reference	63.4	58.6	57.4
Boraceia_2_sample	Wongal_sample	62.8	44.4	55.6
Boraceia_2_sample	Wyeomia_sample	64.6	58.6	55.5
Boraceia_2_sample	Wyeomyia_reference	64.1	58.5	55.1
Boraceia_2_sample	Yaba_7_sample	62.7	57.6	58
Boraceia_2_sample	Zegla_sample	63	57.4	57.6
Boraceia_3_sample	Abras_sample	62.5	58.2	56.5
Boraceia_3_sample	Acara_sample	63.2	58.4	55.4
Boraceia_3_sample	Aino_reference	62.7	58.4	57.3
Boraceia_3_sample	Aino_sample	62.7	58.4	57.3
Boraceia_3_sample	Akabane_reference	62	57.2	57.2
Boraceia_3_sample	Alajuela_reference	62.6	57.5	57.2
Boraceia_3_sample	Anadyr_sample	62.9	59.3	54
Boraceia_3_sample	Ananindeua_sample	62.2	57.5	55.5
Boraceia_3_sample	Antequera_sample	62.9	58.1	56.9
Boraceia_3_sample	Babahoyo_sample	62.4	58.5	56.3
Boraceia_3_sample	Bakau_sample	62.4	57.9	50.8
Boraceia_3_sample	Barranqueras_sample	63	58.3	57.3
Boraceia_3_sample	Batama_sample	62	57.8	55
Boraceia_3_sample	Belem_sample	62.7	58.4	37.2
Boraceia_3_sample	Benevides_sample	62.9	57.9	55.4
Boraceia_3_sample	Benfica_sample	63.2	58.1	57.6
Boraceia_3_sample	Bertioga_sample	63.2	57.3	56.3
Boraceia_3_sample	Bimiti_reference	63.2	57.9	55.6
Boraceia_3_sample	Birao_sample	63.5	58.8	56.6
Boraceia_3_sample	Bobaya_sample	62.1	58.5	56.8
Boraceia_3_sample	Bozo_sample	63.7	59.3	55.4
Boraceia_3_sample	Brazoran_reference	62.2	58.5	35.3
Boraceia_3_sample	Bruconha_sample	63.3	59	57
Boraceia_3_sample	Bunyamwera_reference	63.1	58.3	55.5
Boraceia_3_sample	Bunyamwera_sample	62.7	58.4	55
Boraceia_3_sample	Bushbush_sample	61.1	58.2	58.4
Boraceia_3_sample	Buttonwillow_sample	62.6	58.6	56.9
Boraceia_3_sample	Bwamba_reference	63.7	59.7	56.5
Boraceia_3_sample	Cananeia_sample	63.2	58.1	55.9
Boraceia_3_sample	Capim_reference	62.3	57.9	57.1
Boraceia_3_sample	Caraparu_reference	62.9	58.2	55.9
Boraceia_3_sample	Caraparu_sample	62.3	58.2	55.8
Boraceia_3_sample	Cat_Que_reference	62.8	58.2	56.5
Boraceia_3_sample	Catu_reference	62.6	57.6	56.7
Boraceia_3_sample	Enseada_sample	63.2	58.2	56.6
Boraceia_3_sample	Fort_Sherman_sample	63.5	58.6	54.3
Boraceia_3_sample	Gamboa_reference	62.6	57.2	58
Boraceia_3_sample	Gamboa_sample	62.5	57.1	57.8
Boraceia_3_sample	Guajara_reference	62.2	58.5	58.4
Boraceia_3_sample	Guajara_sample	62.9	57.8	57.1
Boraceia_3_sample	Guama_reference	62.6	57.4	56.7
Boraceia_3_sample	Guaratuba_sample	62.6	58	56.8
Boraceia_3_sample	Guaroa_reference	63	58.6	56.5
Boraceia_3_sample	Gumbo_Limbo_sample	63.2	59	57.1
Boraceia_3_sample	Itaqui_sample	62.7	58.6	55.9
Boraceia_3_sample	Itimirim_sample	62.7	57.4	55.9
Boraceia_3_sample	Juan_Diaz_sample	62.4	57.9	58.1
Boraceia_3_sample	Kaeng_Khoi_reference	64	58.4	57.1
Boraceia_3_sample	Kaikalur_sample	62.7	58.2	57.5
Boraceia_3_sample	Kairi_reference	63.7	59.2	56.2
Boraceia_3_sample	Kairi_sample	63.6	59.1	56.1
Boraceia_3_sample	Ketapang_sample	62.9	57.6	48.6
Boraceia_3_sample	Koongol_reference	62.7	49.5	56.9
Boraceia_3_sample	La_Crosse_reference	63.8	58.1	58.4
Boraceia_3_sample	Las_Maloyas_sample	67.4	61.1	62.7
Boraceia_3_sample	Lednice_sample	62	58	58.4
Boraceia_3_sample	Lokern_sample	62.9	59.2	53.7
Boraceia_3_sample	Lukuni_reference	67.3	61.2	60.4
Boraceia_3_sample	Lukuni_sample	67.2	59.9	61.8
Boraceia_3_sample	M_Poko_sample	61.5	57.7	58.5
Boraceia_3_sample	Madrid_reference	63.5	59	55.5
Boraceia_3_sample	Madrid_sample	63.5	59	55.5
Boraceia_3_sample	Main_Drain_72_sample	63.1	59	53.7
Boraceia_3_sample	Main_Drain_reference	NA	58.9	53.7
Boraceia_3_sample	Main_Drain_sample	63	59.1	52.1
Boraceia_3_sample	Marituba_reference	62.9	58.5	55.2
Boraceia_3_sample	Marituba_sample	62.5	58	55.2
Boraceia_3_sample	Minatitlan_sample	62.6	58.1	52.6
Boraceia_3_sample	Mirim_like_sample	63.1	58.1	57.2
Boraceia_3_sample	Mirim_sample	62.9	58.9	57.2
Boraceia_3_sample	Moriche_sample	62.2	58.5	57.3
Boraceia_3_sample	Murutucu_sample	62.7	58.7	56.1
Boraceia_3_sample	Nepuyo_HB7_451_sample	62.5	58.3	55.4
Boraceia_3_sample	Nola_sample	62	58.3	48.8
Boraceia_3_sample	Northway_sample	63.6	58.8	55.3
Boraceia_3_sample	Nyando_reference	63.5	58.5	57.6
Boraceia_3_sample	Oriboca_M17031_sample	62.4	58.9	55.5
Boraceia_3_sample	Oriboca_reference	62.4	58.9	55.5
Boraceia_3_sample	Oriboca_sample	62.4	58.9	55.5
Boraceia_3_sample	Oropouche_reference	62.4	58.3	55.8
Boraceia_3_sample	Oya_sample	62.8	58.2	56.5
Boraceia_3_sample	Pacora_sample	62.4	59	46.9
Boraceia_3_sample	Pahayokee_sample	62.9	58.7	56.6
Boraceia_3_sample	Patios_sample	63.3	58.5	56.8
Boraceia_3_sample	Peaton_sample	62.5	58.2	57.3
Boraceia_3_sample	Potosi_sample	63.7	58.6	53.5
Boraceia_3_sample	Pueblo_Viejo_sample	62.1	57.5	56.9
Boraceia_3_sample	Resistencia_sample	63.2	58	57.2
Boraceia_3_sample	Restan_sample	63	58.9	55.6
Boraceia_3_sample	San_Juan_sample	62.4	57.1	57.8
Boraceia_3_sample	Santa_Rosa_sample	63	59.1	53.7
Boraceia_3_sample	Sathuperi_reference	62	58.4	56.1
Boraceia_3_sample	Sedlec_sample	62.3	58.5	57.1
Boraceia_3_sample	Shamonda_reference	62.2	58	56.2
Boraceia_3_sample	Shokwe_sample	63	59.3	54.6
Boraceia_3_sample	Simbu_reference	63.1	58.6	56.5
Boraceia_3_sample	Telok_Forest_sample	61.8	57.2	47.1
Boraceia_3_sample	Tensaw_sample	63.4	59.3	54.7
Boraceia_3_sample	Termeil_sample	63.6	57.7	52.4
Boraceia_3_sample	Tete_reference	61.8	57.9	51.6
Boraceia_3_sample	Thimiri_sample	62.8	58	56.7
Boraceia_3_sample	Timboteua_sample	62.6	57.7	54
Boraceia_3_sample	Tinaroo_sample	61.8	57.6	57.4
Boraceia_3_sample	Tlacotalpan_sample	63.2	58.6	55.1
Boraceia_3_sample	Turlock_sample	62.7	57.7	57.3
Boraceia_3_sample	Vinces_sample	62.7	58.6	56.1
Boraceia_3_sample	Weldona_sample	62	57.4	52.9
Boraceia_3_sample	Wolkberg_reference	63.6	58.5	57.3
Boraceia_3_sample	Wongal_sample	62.8	42.9	55.2
Boraceia_3_sample	Wyeomia_sample	64.4	58.8	55.4
Boraceia_3_sample	Wyeomyia_reference	63.5	58.3	55.4
Boraceia_3_sample	Yaba_7_sample	62.6	57.5	57.8
Boraceia_3_sample	Zegla_sample	63.2	58	56.8
Bozo_sample	Abras_sample	63.4	58.9	58.9
Bozo_sample	Acara_sample	63.4	58.9	57.3
Bozo_sample	Aino_reference	62.7	58.4	59.2
Bozo_sample	Aino_sample	62.7	58.5	59.2
Bozo_sample	Akabane_reference	62.9	57.9	58.7
Bozo_sample	Ananindeua_sample	63.1	58.2	55.4
Bozo_sample	Antequera_sample	63.9	59.1	58.8
Bozo_sample	Babahoyo_sample	63.7	58.9	58.8
Bozo_sample	Barranqueras_sample	63.9	59.3	58.9
Bozo_sample	Batama_sample	62.3	59.1	52.6
Bozo_sample	Belem_sample	63.4	58.5	35.2
Bozo_sample	Benevides_sample	63.5	58.5	57.9
Bozo_sample	Benfica_sample	63.8	58.4	58.4
Bozo_sample	Bertioga_sample	63.4	58.4	59.7
Bozo_sample	Bimiti_reference	63.2	58.4	61
Bozo_sample	Bobaya_sample	63.4	59.3	58.2
Bozo_sample	Brazoran_reference	63.6	58.6	33.5
Bozo_sample	Bruconha_sample	64	59.5	59.5
Bozo_sample	Bunyamwera_reference	76.2	67	85.7
Bozo_sample	Bunyamwera_sample	76.3	67.1	85.7
Bozo_sample	Bushbush_sample	62.1	58.5	60.3
Bozo_sample	Buttonwillow_sample	63.1	59.5	62.6
Bozo_sample	Cananeia_sample	63.3	59	61.1
Bozo_sample	Capim_reference	63.2	58.5	59.8
Bozo_sample	Caraparu_reference	63.9	59.9	59.9
Bozo_sample	Caraparu_sample	63.4	59.9	59.9
Bozo_sample	Cat_Que_reference	63.8	59.3	58.8
Bozo_sample	Catu_reference	63.1	57.8	59.7
Bozo_sample	Enseada_sample	64.2	59.8	61.2
Bozo_sample	Fort_Sherman_sample	74.8	64.6	86.2
Bozo_sample	Guajara_reference	63.4	58.9	60
Bozo_sample	Guajara_sample	63.4	58.7	59.1
Bozo_sample	Guama_reference	63.3	58.8	59.5
Bozo_sample	Guaratuba_sample	63.6	59.3	59.5
Bozo_sample	Gumbo_Limbo_sample	64	59.2	59
Bozo_sample	Itaqui_sample	64	58.4	59.3
Bozo_sample	Itimirim_sample	63.4	58	59.6
Bozo_sample	Juan_Diaz_sample	62.9	58.8	59.6
Bozo_sample	Kaikalur_sample	62.7	58.8	58.2
Bozo_sample	Lokern_sample	74.6	65.6	84.2
Bozo_sample	Madrid_reference	64.4	59.8	59.3
Bozo_sample	Madrid_sample	64.4	59.7	59.3
Bozo_sample	Main_Drain_72_sample	74.9	64.6	84.2
Bozo_sample	Main_Drain_reference	NA	65	84.3
Bozo_sample	Main_Drain_sample	74.9	64.7	84.3
Bozo_sample	Marituba_reference	64.3	59.2	58
Bozo_sample	Marituba_sample	64	58.7	58
Bozo_sample	Minatitlan_sample	63.2	58.6	55.3
Bozo_sample	Mirim_like_sample	64.2	59.2	58.8
Bozo_sample	Mirim_sample	64.4	59.2	58.5
Bozo_sample	Moriche_sample	63.8	58.9	59.6
Bozo_sample	Murutucu_sample	64	59.5	58.1
Bozo_sample	Nepuyo_HB7_451_sample	63.8	59.7	58.6
Bozo_sample	Northway_sample	74.6	65	86.6
Bozo_sample	Oriboca_M17031_sample	64.2	58.9	58.2
Bozo_sample	Oriboca_reference	64.2	59.1	58.2
Bozo_sample	Oriboca_sample	64.2	58.9	58.2
Bozo_sample	Oropouche_reference	63.6	58.9	59.2
Bozo_sample	Oya_sample	63.8	59.3	58.8
Bozo_sample	Pacora_sample	62.9	59.5	46.5
Bozo_sample	Pahayokee_sample	64.6	59.3	60
Bozo_sample	Patios_sample	64.3	59.2	58.2
Bozo_sample	Peaton_sample	63.1	58.3	59.5
Bozo_sample	Potosi_sample	73.5	64.2	85.9
Bozo_sample	Resistencia_sample	63.9	58.5	58.9
Bozo_sample	Restan_sample	63.8	59.4	58.7
Bozo_sample	Santa_Rosa_sample	74.7	65.5	84.6
Bozo_sample	Sathuperi_reference	62.4	59	58.9
Bozo_sample	Sedlec_sample	62.6	59.9	58.8
Bozo_sample	Shamonda_reference	62.7	58.5	58.4
Bozo_sample	Shokwe_sample	76.4	65.8	80.2
Bozo_sample	Simbu_reference	63.6	58.6	59
Bozo_sample	Tensaw_sample	73.6	65.8	85.5
Bozo_sample	Tete_reference	63	59	55
Bozo_sample	Thimiri_sample	63	59.5	58.9
Bozo_sample	Timboteua_sample	62.8	58.5	57.7
Bozo_sample	Tinaroo_sample	62.9	57.9	58.1
Bozo_sample	Tlacotalpan_sample	73.9	65.2	85.8
Bozo_sample	Vinces_sample	64	59.4	58.3
Bozo_sample	Weldona_sample	62.7	59.1	56.8
Bozo_sample	Yaba_7_sample	62.9	57.6	59
Bozo_sample	Zegla_sample	64.2	58.6	58.2
Brazoran_reference	Abras_sample	67.2	63.3	34.3
Brazoran_reference	Acara_sample	67.6	62.6	32.9
Brazoran_reference	Aino_reference	63.1	57.2	34.7
Brazoran_reference	Aino_sample	63.1	57.4	34.7
Brazoran_reference	Akabane_reference	63	56.2	35.1
Brazoran_reference	Ananindeua_sample	68.6	62.7	33.1
Brazoran_reference	Antequera_sample	67.7	64.2	34.1
Brazoran_reference	Babahoyo_sample	67.3	62.8	34.1
Brazoran_reference	Barranqueras_sample	67.6	63.5	34.1
Brazoran_reference	Benevides_sample	67.6	62.9	32.7
Brazoran_reference	Benfica_sample	68.1	62.6	33.5
Brazoran_reference	Bertioga_sample	68.6	63.4	32.9
Brazoran_reference	Bimiti_reference	68.2	63	34.1
Brazoran_reference	Bobaya_sample	63.2	58.1	33.3
Brazoran_reference	Bruconha_sample	68.6	64.3	34.9
Brazoran_reference	Bushbush_sample	66.9	62.7	34.1
Brazoran_reference	Buttonwillow_sample	63.3	58.4	34.9
Brazoran_reference	Cananeia_sample	68.6	62.5	36.7
Brazoran_reference	Capim_reference	68.6	63.1	34.1
Brazoran_reference	Caraparu_reference	68.3	63.8	34.6
Brazoran_reference	Caraparu_sample	67.6	63.8	34.6
Brazoran_reference	Cat_Que_reference	63	57.9	34
Brazoran_reference	Catu_reference	68.4	62.2	33.2
Brazoran_reference	Enseada_sample	68.7	63	33.7
Brazoran_reference	Guajara_reference	68.3	62.9	33.2
Brazoran_reference	Guajara_sample	68	62.6	33
Brazoran_reference	Guama_reference	68.5	63.1	33.2
Brazoran_reference	Guaratuba_sample	67.9	63.5	33.5
Brazoran_reference	Gumbo_Limbo_sample	68.2	63.6	34.1
Brazoran_reference	Itaqui_sample	68.3	64.3	34.3
Brazoran_reference	Itimirim_sample	68	62.8	32.7
Brazoran_reference	Juan_Diaz_sample	67.8	62.5	32.7
Brazoran_reference	Kaikalur_sample	63.7	57.1	34.5
Brazoran_reference	Madrid_reference	68	63.6	34.5
Brazoran_reference	Madrid_sample	68	63.4	34.5
Brazoran_reference	Marituba_reference	68.5	64.1	34.1
Brazoran_reference	Marituba_sample	68.2	63.9	34.1
Brazoran_reference	Minatitlan_sample	68.2	63.2	39.8
Brazoran_reference	Mirim_like_sample	68.1	64	33.3
Brazoran_reference	Mirim_sample	68.2	63.3	35.5
Brazoran_reference	Moriche_sample	68.5	63.8	33.8
Brazoran_reference	Murutucu_sample	68.4	63.9	35.2
Brazoran_reference	Nepuyo_HB7_451_sample	68.1	63.8	34.8
Brazoran_reference	Oriboca_M17031_sample	68.2	64.1	35.5
Brazoran_reference	Oriboca_reference	68.2	64.2	35.5
Brazoran_reference	Oriboca_sample	68.2	64.1	35.5
Brazoran_reference	Oropouche_reference	63.7	57	33.9
Brazoran_reference	Oya_sample	63	57.9	34
Brazoran_reference	Pahayokee_sample	68.3	64.1	34.4
Brazoran_reference	Patios_sample	67.7	63.9	34.5
Brazoran_reference	Peaton_sample	63.2	56.8	33.7
Brazoran_reference	Resistencia_sample	67.6	61.9	34.2
Brazoran_reference	Restan_sample	68.7	64	35.3
Brazoran_reference	Sathuperi_reference	63.3	57.3	34.7
Brazoran_reference	Sedlec_sample	64.3	58.5	34.2
Brazoran_reference	Shamonda_reference	62.9	56.7	34.4
Brazoran_reference	Simbu_reference	62.9	56.9	33.8
Brazoran_reference	Thimiri_sample	63.8	58.2	33.5
Brazoran_reference	Timboteua_sample	68.5	62.5	32.5
Brazoran_reference	Tinaroo_sample	63.4	55.9	34.9
Brazoran_reference	Vinces_sample	68.4	64.2	34.5
Brazoran_reference	Yaba_7_sample	63.4	57.2	32.8
Brazoran_reference	Zegla_sample	67.4	63.8	34.5
Bruconha_sample	Acara_sample	70.5	64.4	58.3
Bruconha_sample	Aino_reference	64.3	57.9	59.8
Bruconha_sample	Aino_sample	64.2	57.9	59.8
Bruconha_sample	Akabane_reference	63.7	57.2	59.5
Bruconha_sample	Ananindeua_sample	70.5	63.7	59.7
Bruconha_sample	Benevides_sample	70.3	64.9	58.9
Bruconha_sample	Benfica_sample	70.2	64.6	61.4
Bruconha_sample	Bertioga_sample	72.3	64.7	59.8
Bruconha_sample	Bimiti_reference	70.3	65	61.2
Bruconha_sample	Bobaya_sample	64.2	59.1	58.8
Bruconha_sample	Bushbush_sample	68.8	64.9	60.8
Bruconha_sample	Buttonwillow_sample	65.8	59.7	62.3
Bruconha_sample	Cananeia_sample	71.8	65.2	60.2
Bruconha_sample	Capim_reference	69.6	64.3	60.6
Bruconha_sample	Caraparu_reference	77.8	76.2	86.1
Bruconha_sample	Caraparu_sample	76.8	76.2	86.2
Bruconha_sample	Cat_Que_reference	64	59.1	59.5
Bruconha_sample	Catu_reference	70.3	63.2	60.8
Bruconha_sample	Guajara_reference	70.7	64.9	59.9
Bruconha_sample	Guajara_sample	70.4	64.7	60
Bruconha_sample	Guama_reference	70.7	63.4	60.7
Bruconha_sample	Guaratuba_sample	71.3	65.4	60.3
Bruconha_sample	Itaqui_sample	78.2	67.9	86.5
Bruconha_sample	Itimirim_sample	71.5	64.1	60.1
Bruconha_sample	Juan_Diaz_sample	70.3	65.3	60.8
Bruconha_sample	Kaikalur_sample	64.2	58	59.2
Bruconha_sample	Madrid_reference	78.7	75.6	85.4
Bruconha_sample	Madrid_sample	78.7	75.4	85.4
Bruconha_sample	Minatitlan_sample	71	63.9	56.6
Bruconha_sample	Mirim_like_sample	71.3	65.3	62.1
Bruconha_sample	Mirim_sample	71.3	64.2	60.2
Bruconha_sample	Moriche_sample	70.9	64.2	61.3
Bruconha_sample	Oropouche_reference	64.7	58.3	59.8
Bruconha_sample	Oya_sample	64	59.1	59.5
Bruconha_sample	Peaton_sample	63.8	57.7	60.6
Bruconha_sample	Sathuperi_reference	62.9	58.1	60.7
Bruconha_sample	Sedlec_sample	64.2	59.1	61
Bruconha_sample	Shamonda_reference	63.2	56.8	60.9
Bruconha_sample	Simbu_reference	64	58	60.1
Bruconha_sample	Thimiri_sample	65	58.9	58.3
Bruconha_sample	Timboteua_sample	70	64.2	58.5
Bruconha_sample	Tinaroo_sample	64.2	57.2	60.2
Bruconha_sample	Vinces_sample	78.7	75.3	84.5
Bruconha_sample	Yaba_7_sample	63.6	57.4	60
Bunyamwera_reference	Abras_sample	63.5	58.5	58.5
Bunyamwera_reference	Acara_sample	63.4	59.1	57.9
Bunyamwera_reference	Aino_reference	62.9	57.7	60
Bunyamwera_reference	Aino_sample	62.9	57.7	60
Bunyamwera_reference	Akabane_reference	63.5	58.5	59.6
Bunyamwera_reference	Ananindeua_sample	63	57.6	58.4
Bunyamwera_reference	Antequera_sample	63.5	58.8	59.4
Bunyamwera_reference	Babahoyo_sample	63.7	59.2	58.6
Bunyamwera_reference	Barranqueras_sample	63.4	58.3	59.5
Bunyamwera_reference	Batama_sample	62.7	58.5	55
Bunyamwera_reference	Belem_sample	63.5	58.1	37
Bunyamwera_reference	Benevides_sample	63.3	58.6	56.9
Bunyamwera_reference	Benfica_sample	63.5	58.1	58.1
Bunyamwera_reference	Bertioga_sample	63.8	58.7	60.3
Bunyamwera_reference	Bimiti_reference	63.2	57.8	60.2
Bunyamwera_reference	Bobaya_sample	63.6	58.6	59.5
Bunyamwera_reference	Brazoran_reference	62.5	58.4	32.9
Bunyamwera_reference	Bruconha_sample	63.6	59.3	59.9
Bunyamwera_reference	Bunyamwera_sample	96.8	96	96.3
Bunyamwera_reference	Bushbush_sample	61.9	58.3	60.2
Bunyamwera_reference	Buttonwillow_sample	63.5	59.4	61.2
Bunyamwera_reference	Cananeia_sample	63.7	57.9	61.3
Bunyamwera_reference	Capim_reference	63.4	59	60.2
Bunyamwera_reference	Caraparu_reference	63.7	59.3	59.4
Bunyamwera_reference	Caraparu_sample	63.2	59.3	59.3
Bunyamwera_reference	Cat_Que_reference	63	58.2	59.5
Bunyamwera_reference	Catu_reference	63.1	57.9	60.2
Bunyamwera_reference	Enseada_sample	63.9	59.5	58.8
Bunyamwera_reference	Fort_Sherman_sample	74.7	67.4	86.5
Bunyamwera_reference	Guajara_reference	63.6	58.5	60.3
Bunyamwera_reference	Guajara_sample	63.3	58.1	59.4
Bunyamwera_reference	Guama_reference	63.3	57.8	60.1
Bunyamwera_reference	Guaratuba_sample	63.9	58.9	59.6
Bunyamwera_reference	Gumbo_Limbo_sample	64.1	58.8	58.3
Bunyamwera_reference	Itaqui_sample	63.8	58.8	59.1
Bunyamwera_reference	Itimirim_sample	63.7	58.7	60.1
Bunyamwera_reference	Juan_Diaz_sample	63.3	58.5	59.3
Bunyamwera_reference	Kaikalur_sample	63	57.9	59.7
Bunyamwera_reference	Lokern_sample	75	67.9	84.3
Bunyamwera_reference	Madrid_reference	63.7	59.7	58.8
Bunyamwera_reference	Madrid_sample	63.7	59.7	58.8
Bunyamwera_reference	Main_Drain_72_sample	75.3	65	85
Bunyamwera_reference	Main_Drain_reference	NA	65.3	84.6
Bunyamwera_reference	Main_Drain_sample	75.3	65.1	84.3
Bunyamwera_reference	Marituba_reference	63.6	59.5	57.6
Bunyamwera_reference	Marituba_sample	63.3	59	57.6
Bunyamwera_reference	Minatitlan_sample	63.3	58.2	55.2
Bunyamwera_reference	Mirim_like_sample	63.6	58.2	59.8
Bunyamwera_reference	Mirim_sample	63.2	58.2	60
Bunyamwera_reference	Moriche_sample	63.4	58.4	59.9
Bunyamwera_reference	Murutucu_sample	63.3	58.8	58.1
Bunyamwera_reference	Nepuyo_HB7_451_sample	63.7	58.6	59.1
Bunyamwera_reference	Northway_sample	75.3	67.7	85.8
Bunyamwera_reference	Oriboca_M17031_sample	63.5	58.9	58.7
Bunyamwera_reference	Oriboca_reference	63.5	58.9	58.7
Bunyamwera_reference	Oriboca_sample	63.5	58.9	58.7
Bunyamwera_reference	Oropouche_reference	63.6	58.2	60.3
Bunyamwera_reference	Oya_sample	63	58.2	59.5
Bunyamwera_reference	Pacora_sample	62.7	58.4	46.8
Bunyamwera_reference	Pahayokee_sample	64.3	58.8	59.5
Bunyamwera_reference	Patios_sample	63.6	58.2	57.9
Bunyamwera_reference	Peaton_sample	63	57.4	58.9
Bunyamwera_reference	Potosi_sample	74.8	64.9	86.7
Bunyamwera_reference	Resistencia_sample	63.4	58.4	59.2
Bunyamwera_reference	Restan_sample	63.8	58.8	60.1
Bunyamwera_reference	Santa_Rosa_sample	75	67.9	84.1
Bunyamwera_reference	Sathuperi_reference	62.4	58.8	58.6
Bunyamwera_reference	Sedlec_sample	62.6	58.6	59.7
Bunyamwera_reference	Shamonda_reference	62.4	57.8	57.8
Bunyamwera_reference	Simbu_reference	62.6	58.4	59.1
Bunyamwera_reference	Tensaw_sample	74.5	68.4	84.9
Bunyamwera_reference	Tete_reference	63	58.4	55.1
Bunyamwera_reference	Thimiri_sample	63.4	59	60.5
Bunyamwera_reference	Timboteua_sample	62.6	58	57.1
Bunyamwera_reference	Tinaroo_sample	63.2	57.6	59.5
Bunyamwera_reference	Tlacotalpan_sample	75	67.2	85.2
Bunyamwera_reference	Vinces_sample	64	58.8	59.7
Bunyamwera_reference	Weldona_sample	63	58.9	56.4
Bunyamwera_reference	Yaba_7_sample	63.2	58.1	59.3
Bunyamwera_reference	Zegla_sample	63.7	58.5	57.9
Bunyamwera_sample	Abras_sample	63.5	58.9	58.8
Bunyamwera_sample	Acara_sample	63.5	58.7	57.9
Bunyamwera_sample	Aino_reference	62.8	57.8	59.9
Bunyamwera_sample	Aino_sample	62.9	57.8	59.9
Bunyamwera_sample	Akabane_reference	63.3	57.7	59.3
Bunyamwera_sample	Ananindeua_sample	62.7	57.2	59
Bunyamwera_sample	Antequera_sample	63.8	58.8	58.9
Bunyamwera_sample	Babahoyo_sample	63.7	59.2	58.8
Bunyamwera_sample	Barranqueras_sample	63.7	58.3	59.2
Bunyamwera_sample	Batama_sample	62.8	58.5	54.1
Bunyamwera_sample	Belem_sample	63.4	58.3	37.4
Bunyamwera_sample	Benevides_sample	63.5	58.4	57.3
Bunyamwera_sample	Benfica_sample	63.3	58	58.7
Bunyamwera_sample	Bertioga_sample	63.8	59	59.8
Bunyamwera_sample	Bimiti_reference	63.2	58	60.7
Bunyamwera_sample	Bobaya_sample	63.8	58.7	59.7
Bunyamwera_sample	Brazoran_reference	62.6	58.5	33.2
Bunyamwera_sample	Bruconha_sample	63.6	59.4	59.9
Bunyamwera_sample	Bushbush_sample	61.6	58.1	60.6
Bunyamwera_sample	Buttonwillow_sample	63.6	59.3	61.8
Bunyamwera_sample	Cananeia_sample	63.7	57.8	60.3
Bunyamwera_sample	Capim_reference	63.2	58.8	59.9
Bunyamwera_sample	Caraparu_reference	63.9	59.4	59.4
Bunyamwera_sample	Caraparu_sample	63.3	59.5	59.4
Bunyamwera_sample	Cat_Que_reference	62.7	57.9	59.6
Bunyamwera_sample	Catu_reference	63.1	57.5	59.3
Bunyamwera_sample	Enseada_sample	64	59.3	58.8
Bunyamwera_sample	Fort_Sherman_sample	74.7	67.1	86.1
Bunyamwera_sample	Guajara_reference	63.4	58.1	59.7
Bunyamwera_sample	Guajara_sample	63.6	58.2	59.5
Bunyamwera_sample	Guama_reference	63.4	57.6	59.2
Bunyamwera_sample	Guaratuba_sample	64	58.8	59.3
Bunyamwera_sample	Gumbo_Limbo_sample	64	58.8	57.6
Bunyamwera_sample	Itaqui_sample	63.9	58.8	59.2
Bunyamwera_sample	Itimirim_sample	64	58.6	60.4
Bunyamwera_sample	Juan_Diaz_sample	63.3	58.4	59.9
Bunyamwera_sample	Kaikalur_sample	63.1	57.8	59.5
Bunyamwera_sample	Lokern_sample	74.9	68.1	84.2
Bunyamwera_sample	Madrid_reference	63.8	59.7	58.8
Bunyamwera_sample	Madrid_sample	63.8	59.6	58.8
Bunyamwera_sample	Main_Drain_72_sample	75.1	65.4	84.2
Bunyamwera_sample	Main_Drain_reference	NA	65.6	84.5
Bunyamwera_sample	Main_Drain_sample	75	65.3	84.2
Bunyamwera_sample	Marituba_reference	63.5	59.1	56.7
Bunyamwera_sample	Marituba_sample	63.3	58.7	56.7
Bunyamwera_sample	Minatitlan_sample	63.3	58.1	54.6
Bunyamwera_sample	Mirim_like_sample	63.5	58.3	60.1
Bunyamwera_sample	Mirim_sample	63.4	58.3	59.9
Bunyamwera_sample	Moriche_sample	63.3	58.2	60
Bunyamwera_sample	Murutucu_sample	63.6	58.6	57.3
Bunyamwera_sample	Nepuyo_HB7_451_sample	63.7	58.3	58.7
Bunyamwera_sample	Northway_sample	75.3	68	85.9
Bunyamwera_sample	Oriboca_M17031_sample	63.7	59.1	57.6
Bunyamwera_sample	Oriboca_reference	63.7	59.1	57.6
Bunyamwera_sample	Oriboca_sample	63.7	59.1	57.6
Bunyamwera_sample	Oropouche_reference	63.4	58.3	60.8
Bunyamwera_sample	Oya_sample	62.7	57.9	59.6
Bunyamwera_sample	Pacora_sample	62.8	58.3	46.8
Bunyamwera_sample	Pahayokee_sample	64.6	59	59.7
Bunyamwera_sample	Patios_sample	63.8	58.4	58.6
Bunyamwera_sample	Peaton_sample	62.9	57.7	59.9
Bunyamwera_sample	Potosi_sample	74.9	65.2	87.6
Bunyamwera_sample	Resistencia_sample	63.4	58.2	59
Bunyamwera_sample	Restan_sample	64	58.6	59.3
Bunyamwera_sample	Santa_Rosa_sample	74.9	68.3	84.4
Bunyamwera_sample	Sathuperi_reference	62.3	58.5	59.8
Bunyamwera_sample	Sedlec_sample	62.7	58.7	59.6
Bunyamwera_sample	Shamonda_reference	62.4	57.8	59
Bunyamwera_sample	Simbu_reference	62.6	58.4	59.3
Bunyamwera_sample	Tensaw_sample	74.4	68.7	84.6
Bunyamwera_sample	Tete_reference	62.6	58.5	56.5
Bunyamwera_sample	Thimiri_sample	63.4	59.2	60.9
Bunyamwera_sample	Timboteua_sample	62.5	57.7	56.9
Bunyamwera_sample	Tinaroo_sample	63.2	57.5	59.5
Bunyamwera_sample	Tlacotalpan_sample	75	67.3	83.8
Bunyamwera_sample	Vinces_sample	64	58.6	59.2
Bunyamwera_sample	Weldona_sample	63	59.3	56.6
Bunyamwera_sample	Yaba_7_sample	63.7	58.3	59.3
Bunyamwera_sample	Zegla_sample	63.8	58.8	58.6
Bushbush_sample	Aino_reference	62.6	57.8	55.4
Bushbush_sample	Aino_sample	62.5	57.7	55.4
Bushbush_sample	Akabane_reference	61.7	56.9	59.5
Bushbush_sample	Bobaya_sample	62.6	58.5	57.3
Bushbush_sample	Buttonwillow_sample	63.4	58.3	59.7
Bushbush_sample	Capim_reference	73.5	67.4	71.4
Bushbush_sample	Cat_Que_reference	62.9	58.1	59.1
Bushbush_sample	Guajara_reference	74.6	67.9	72.6
Bushbush_sample	Guajara_sample	77	68.1	77.7
Bushbush_sample	Juan_Diaz_sample	77.5	67.9	79.1
Bushbush_sample	Kaikalur_sample	62.2	57.7	58.2
Bushbush_sample	Moriche_sample	86.3	68.3	84.9
Bushbush_sample	Oropouche_reference	62.6	57.7	57.3
Bushbush_sample	Oya_sample	62.9	58.1	59.1
Bushbush_sample	Peaton_sample	62.2	57.5	54.7
Bushbush_sample	Sathuperi_reference	61.6	57.9	59.7
Bushbush_sample	Sedlec_sample	62.3	59.1	60.8
Bushbush_sample	Shamonda_reference	61.6	57.6	58.8
Bushbush_sample	Simbu_reference	61.7	57.6	59.6
Bushbush_sample	Thimiri_sample	62.6	58.6	57.4
Bushbush_sample	Tinaroo_sample	61.8	56.5	59
Bushbush_sample	Yaba_7_sample	62.1	57.2	59.3
Buttonwillow_sample	Thimiri_sample	74.5	64.2	74
Bwamba_reference	Abras_sample	64.3	59.3	62
Bwamba_reference	Acara_sample	64	60	58
Bwamba_reference	Aino_reference	63.9	58.8	63.2
Bwamba_reference	Aino_sample	63.9	58.8	63.2
Bwamba_reference	Akabane_reference	63.3	57.7	61.4
Bwamba_reference	Anadyr_sample	64.1	61.4	64.3
Bwamba_reference	Ananindeua_sample	63.6	58.4	56.2
Bwamba_reference	Antequera_sample	63.6	59.6	59.8
Bwamba_reference	Babahoyo_sample	64.1	59.7	61.9
Bwamba_reference	Barranqueras_sample	63.5	59.6	59.7
Bwamba_reference	Batama_sample	62.8	59.3	56.2
Bwamba_reference	Belem_sample	63.6	59.1	35.9
Bwamba_reference	Benevides_sample	64	59.8	57.4
Bwamba_reference	Benfica_sample	63.6	58.8	60
Bwamba_reference	Bertioga_sample	64.1	59.8	60.9
Bwamba_reference	Bimiti_reference	63.7	59	59.8
Bwamba_reference	Birao_sample	64.2	61.2	63.7
Bwamba_reference	Bobaya_sample	63.3	59.6	62.9
Bwamba_reference	Bozo_sample	65.1	62.3	64.2
Bwamba_reference	Brazoran_reference	63.9	58.8	33.7
Bwamba_reference	Bruconha_sample	64.8	59.2	64.5
Bwamba_reference	Bunyamwera_reference	65	60.9	63.1
Bwamba_reference	Bunyamwera_sample	65.1	60.6	63.9
Bwamba_reference	Bushbush_sample	62.3	59	60.8
Bwamba_reference	Buttonwillow_sample	64.7	60	62.8
Bwamba_reference	Cananeia_sample	64.1	59.9	60
Bwamba_reference	Capim_reference	63.8	59.7	59.4
Bwamba_reference	Caraparu_reference	63.7	59	63.8
Bwamba_reference	Caraparu_sample	63	59.1	63.8
Bwamba_reference	Cat_Que_reference	63.8	59.5	60.6
Bwamba_reference	Catu_reference	63.7	57.6	60.7
Bwamba_reference	Enseada_sample	64.2	59.7	60.9
Bwamba_reference	Fort_Sherman_sample	65	61.5	63.6
Bwamba_reference	Guajara_reference	64	59.1	58.2
Bwamba_reference	Guajara_sample	63.7	59.3	59.5
Bwamba_reference	Guama_reference	64.1	58	60.6
Bwamba_reference	Guaratuba_sample	64	59.3	61.4
Bwamba_reference	Guaroa_reference	63.7	61	63.1
Bwamba_reference	Gumbo_Limbo_sample	64.8	60.7	61.9
Bwamba_reference	Itaqui_sample	64.2	59.1	64
Bwamba_reference	Itimirim_sample	63.9	58.6	60.6
Bwamba_reference	Juan_Diaz_sample	63.3	59.2	60
Bwamba_reference	Kaeng_Khoi_reference	66	60.7	67.8
Bwamba_reference	Kaikalur_sample	64.2	59.3	62.4
Bwamba_reference	Kairi_reference	64.9	62	63.8
Bwamba_reference	Kairi_sample	64.9	62	63.6
Bwamba_reference	La_Crosse_reference	68.4	64.5	72.8
Bwamba_reference	Lokern_sample	65.3	61.8	62.5
Bwamba_reference	Madrid_reference	64.4	59.3	61.7
Bwamba_reference	Madrid_sample	64.4	59.3	61.7
Bwamba_reference	Main_Drain_72_sample	65.4	61.9	62.9
Bwamba_reference	Main_Drain_reference	NA	62.3	62.8
Bwamba_reference	Main_Drain_sample	65.4	61.9	62.8
Bwamba_reference	Marituba_reference	64.1	59.5	60.8
Bwamba_reference	Marituba_sample	63.8	59	60.8
Bwamba_reference	Minatitlan_sample	63.7	58.3	56.6
Bwamba_reference	Mirim_like_sample	64.7	59.3	60.5
Bwamba_reference	Mirim_sample	64.3	58.5	61.2
Bwamba_reference	Moriche_sample	64.7	59.5	59.7
Bwamba_reference	Murutucu_sample	64.3	59.2	61.9
Bwamba_reference	Nepuyo_HB7_451_sample	63.9	60.3	63.6
Bwamba_reference	Northway_sample	65.1	61.6	63.1
Bwamba_reference	Nyando_reference	64.8	60.6	68.9
Bwamba_reference	Oriboca_M17031_sample	64.1	58.8	61.7
Bwamba_reference	Oriboca_reference	64.1	58.9	61.7
Bwamba_reference	Oriboca_sample	64.1	58.8	61.7
Bwamba_reference	Oropouche_reference	64	58.6	59.5
Bwamba_reference	Oya_sample	63.8	59.5	60.6
Bwamba_reference	Pacora_sample	63.7	59.7	46.5
Bwamba_reference	Pahayokee_sample	64.8	59.8	61.6
Bwamba_reference	Patios_sample	64.4	59.7	61.7
Bwamba_reference	Peaton_sample	64.4	58.4	61.9
Bwamba_reference	Potosi_sample	64.8	60.7	62.1
Bwamba_reference	Resistencia_sample	63.6	58.7	59.7
Bwamba_reference	Restan_sample	63.9	59.3	62.3
Bwamba_reference	Santa_Rosa_sample	65.5	62	62.7
Bwamba_reference	Sathuperi_reference	63	59.6	62
Bwamba_reference	Sedlec_sample	63.8	60.4	62.6
Bwamba_reference	Shamonda_reference	63.5	57.6	61.8
Bwamba_reference	Shokwe_sample	64.5	61.4	59.1
Bwamba_reference	Simbu_reference	64	58.9	60.8
Bwamba_reference	Tensaw_sample	64.8	62.1	62.8
Bwamba_reference	Tete_reference	63.2	59.7	56.5
Bwamba_reference	Thimiri_sample	63.6	59.3	60
Bwamba_reference	Timboteua_sample	63.6	58.3	58.1
Bwamba_reference	Tinaroo_sample	63.7	57.6	61.7
Bwamba_reference	Tlacotalpan_sample	65	61.8	62.6
Bwamba_reference	Vinces_sample	64	59.3	63
Bwamba_reference	Weldona_sample	63.5	58.6	56.2
Bwamba_reference	Wolkberg_reference	65.3	60	67.1
Bwamba_reference	Wyeomia_sample	65.9	62.6	61.3
Bwamba_reference	Wyeomyia_reference	65.4	61.8	61.9
Bwamba_reference	Yaba_7_sample	63.9	58.3	62.4
Bwamba_reference	Zegla_sample	64.6	59.6	61.7
Caimito_sample	Abras_sample	61.5	57.2	55.9
Caimito_sample	Acara_sample	61.5	57.8	53.5
Caimito_sample	Aino_reference	61.1	57.3	55
Caimito_sample	Aino_sample	61.1	57.3	55
Caimito_sample	Akabane_reference	61	56.2	55.8
Caimito_sample	Alajuela_reference	60.8	56.4	55
Caimito_sample	Anadyr_sample	61	57.2	53.8
Caimito_sample	Ananindeua_sample	61.2	56.4	52.7
Caimito_sample	Anopheles_B_sample	61.3	56.4	54.6
Caimito_sample	Antequera_sample	61.8	57.1	55
Caimito_sample	Babahoyo_sample	61.6	56.8	56
Caimito_sample	Bakau_sample	60.4	57.7	49.3
Caimito_sample	Barranqueras_sample	61.9	57.2	55.4
Caimito_sample	Batama_sample	61.5	56.8	52.7
Caimito_sample	Belem_sample	62	57.4	36
Caimito_sample	Benevides_sample	61.2	57	53.1
Caimito_sample	Benfica_sample	61.8	56.9	55.2
Caimito_sample	Bertioga_sample	61.9	57.3	56.2
Caimito_sample	Bimiti_reference	61.3	57.5	56.3
Caimito_sample	Birao_sample	61.6	57.2	54.2
Caimito_sample	Bobaya_sample	61	57.7	55.3
Caimito_sample	Boraceia_2_sample	60.7	56.8	55.9
Caimito_sample	Boraceia_3_sample	60.7	57.5	55.4
Caimito_sample	Bozo_sample	61.5	57.7	55
Caimito_sample	Brazoran_reference	61.5	57.2	35.6
Caimito_sample	Bruconha_sample	61.7	57.5	57.3
Caimito_sample	Bunyamwera_reference	61.7	56.6	54.8
Caimito_sample	Bunyamwera_sample	61.6	56.9	54.4
Caimito_sample	Bushbush_sample	60	57.6	53.3
Caimito_sample	Buttonwillow_sample	61.7	56.9	56.4
Caimito_sample	Bwamba_reference	61.6	57.7	55.8
Caimito_sample	Cananeia_sample	61.9	56.8	54.9
Caimito_sample	Capim_reference	61.4	57.2	52.7
Caimito_sample	Caraparu_reference	62	57.1	55.8
Caimito_sample	Caraparu_sample	61.4	57.1	55.8
Caimito_sample	Cat_Que_reference	61.3	57.5	54.8
Caimito_sample	Catu_reference	61	56.7	54.4
Caimito_sample	Enseada_sample	61.7	57.6	53.2
Caimito_sample	Fort_Sherman_sample	61.1	56.8	54.7
Caimito_sample	Gamboa_reference	60.9	56.7	55.3
Caimito_sample	Gamboa_sample	60.8	56.3	54.4
Caimito_sample	Guajara_reference	61.3	58	54.3
Caimito_sample	Guajara_sample	61.9	57.3	53.1
Caimito_sample	Guama_reference	61.4	57.1	54.1
Caimito_sample	Guaratuba_sample	61.7	57.7	53.9
Caimito_sample	Guaroa_reference	61.4	56.9	55.3
Caimito_sample	Gumbo_Limbo_sample	61.9	58.3	55.3
Caimito_sample	Itaqui_sample	61.7	57.1	56.8
Caimito_sample	Itimirim_sample	62.2	57	54.2
Caimito_sample	Juan_Diaz_sample	61.4	57.6	55.2
Caimito_sample	Kaeng_Khoi_reference	61.6	57.5	54
Caimito_sample	Kaikalur_sample	61.2	57.5	55.3
Caimito_sample	Kairi_reference	61.2	57.6	54
Caimito_sample	Kairi_sample	61.1	57.5	55.2
Caimito_sample	Ketapang_sample	61	57.8	49.2
Caimito_sample	Koongol_reference	60.6	46.4	55.5
Caimito_sample	La_Crosse_reference	61.6	57.1	55.9
Caimito_sample	Las_Maloyas_sample	60.3	56.4	53.6
Caimito_sample	Lednice_sample	60.6	57.1	56.1
Caimito_sample	Lokern_sample	61.6	57.8	54.3
Caimito_sample	Lukuni_reference	61.1	56.8	54.7
Caimito_sample	Lukuni_sample	60.6	56.3	54.5
Caimito_sample	M_Poko_sample	60.5	56.9	56.1
Caimito_sample	Madrid_reference	62.4	57.8	54.9
Caimito_sample	Madrid_sample	62.4	57.7	54.9
Caimito_sample	Main_Drain_72_sample	61.6	57.2	53.3
Caimito_sample	Main_Drain_reference	NA	57.2	53.8
Caimito_sample	Main_Drain_sample	61.6	57.2	53.3
Caimito_sample	Marituba_reference	61.4	57.3	56.2
Caimito_sample	Marituba_sample	61.3	56.9	56.2
Caimito_sample	Minatitlan_sample	61.5	57.3	52
Caimito_sample	Mirim_like_sample	62	57.7	52.3
Caimito_sample	Mirim_sample	61.5	57.7	53.1
Caimito_sample	Moriche_sample	61.4	57.6	51.6
Caimito_sample	Murutucu_sample	62	57.8	57
Caimito_sample	Nepuyo_HB7_451_sample	61.8	57.1	55.4
Caimito_sample	Nola_sample	60.9	57.8	48.7
Caimito_sample	Northway_sample	61.6	57	54.1
Caimito_sample	Nyando_reference	60.9	56.8	54.8
Caimito_sample	Oriboca_M17031_sample	61.7	57.9	56.7
Caimito_sample	Oriboca_reference	61.7	58	56.7
Caimito_sample	Oriboca_sample	61.7	57.9	56.7
Caimito_sample	Oropouche_reference	61.8	56.6	54
Caimito_sample	Oya_sample	61.3	57.5	54.8
Caimito_sample	Pacora_sample	61.3	58	48.5
Caimito_sample	Pahayokee_sample	62.4	57.6	55.3
Caimito_sample	Patios_sample	62.2	58.1	55.6
Caimito_sample	Peaton_sample	61.4	56.8	54.6
Caimito_sample	Potosi_sample	61.1	57	54.5
Caimito_sample	Pueblo_Viejo_sample	60	56.9	53.9
Caimito_sample	Resistencia_sample	62.1	56.6	55.1
Caimito_sample	Restan_sample	61.8	57.3	57.2
Caimito_sample	San_Juan_sample	60.7	56.4	53.3
Caimito_sample	Santa_Rosa_sample	61.6	57.8	53.5
Caimito_sample	Sathuperi_reference	61.1	57.1	55.1
Caimito_sample	Sedlec_sample	62.2	57.2	54.6
Caimito_sample	Shamonda_reference	61.4	57.1	54.9
Caimito_sample	Shokwe_sample	61.4	58	51
Caimito_sample	Simbu_reference	61.3	57.6	55.4
Caimito_sample	Telok_Forest_sample	60.7	57.9	45.5
Caimito_sample	Tensaw_sample	61.2	57	54
Caimito_sample	Termeil_sample	61.2	56.8	53.8
Caimito_sample	Tete_reference	61.3	56.9	53.6
Caimito_sample	Thimiri_sample	61.4	57	55
Caimito_sample	Timboteua_sample	60.9	57.3	53.1
Caimito_sample	Tinaroo_sample	61.3	56.7	56.7
Caimito_sample	Tlacotalpan_sample	61.7	56.4	54
Caimito_sample	Turlock_sample	60.5	57.5	55.7
Caimito_sample	Vinces_sample	62	57.2	55.9
Caimito_sample	Weldona_sample	61.5	56.8	51.5
Caimito_sample	Wolkberg_reference	61.6	58.3	56.1
Caimito_sample	Wongal_sample	60.6	43.5	53.3
Caimito_sample	Wyeomia_sample	61.7	57.3	55.3
Caimito_sample	Wyeomyia_reference	61.4	58	55.4
Caimito_sample	Yaba_7_sample	60.7	57	55.6
Caimito_sample	Zegla_sample	62.3	57.7	55.6
Cananeia_sample	Acara_sample	72.1	66.6	64.4
Cananeia_sample	Aino_reference	64.1	57.7	58.3
Cananeia_sample	Aino_sample	64.1	57.7	58.3
Cananeia_sample	Akabane_reference	63.9	58	58.5
Cananeia_sample	Ananindeua_sample	72.3	66.4	65.9
[truncated: 5,627 more rows]

## Sheet: phlebovirus
Virus_1	Virus_2	Global Pairwise L CDS identity (%)	Global Pairwise GPC CDS identity (%)	Global Pairwise N CDS identity (%)
Adana_reference	Aguacate_reference	65.4	57.3	62
Adana_reference	Ambe_reference	65.7	58.2	62.4
Adana_reference	Anhanga_reference	64.3	58	63.2
Adana_reference	Arumowot_reference	66.6	55.2	59.1
Adana_reference	Bhanja_reference	56.4	51.8	56
Adana_reference	Bujaru_sample	64.7	57	63.3
Adana_reference	Candiru_reference	64	57.9	60.5
Adana_reference	Heartland_reference	57.8	49.8	57.9
Adana_reference	Huangpi_tick_reference	58.1	46.9	59.5
Adana_reference	Hunter_Island_reference	58.2	50.5	51.8
Adana_reference	Kabuto_mountain_reference	57.7	44.2	56.8
Adana_reference	Kaisodi_sample	57.6	50.7	58.7
Adana_reference	Munguba_reference	65.1	57.2	62.3
Adana_reference	Palma_sample	56.8	52.3	57.1
Adana_reference	Punta_toro_reference	65	58	63.6
Adana_reference	Punta_Toro_sample	65.5	57.9	64.8
Adana_reference	Razdan_reference	57.1	49	55.6
Adana_reference	Rift_Valley_fever_reference	65.9	55	60.6
Adana_reference	SFTS_reference	57.2	48.7	57.9
Adana_reference	Sunday_Canyon_sample	58.2	51.4	58.7
Adana_reference	Uukuniemi_reference	58.4	45.1	58.6
Adana_reference	Zaliv_Terpen_sample	58.2	48.9	58.8
Aguacate_reference	Ambe_reference	66.2	59.1	66.6
Aguacate_reference	Anhanga_reference	64.9	58.8	61.1
Aguacate_reference	Bhanja_reference	56.5	52	57.7
Aguacate_reference	Bujaru_sample	65.2	56.4	65.5
Aguacate_reference	Candiru_reference	64.1	59.2	63.6
Aguacate_reference	Heartland_reference	58	49.2	57.7
Aguacate_reference	Huangpi_tick_reference	57.3	46.2	57.1
Aguacate_reference	Hunter_Island_reference	58	48.7	52.9
Aguacate_reference	Kabuto_mountain_reference	57.1	48.9	54.7
Aguacate_reference	Kaisodi_sample	57.3	49.2	59.7
Aguacate_reference	Munguba_reference	65.3	57.1	64.8
Aguacate_reference	Palma_sample	56.3	49.8	58
Aguacate_reference	Punta_toro_reference	65.3	58.4	63.7
Aguacate_reference	Punta_Toro_sample	64.8	58.5	63.1
Aguacate_reference	Razdan_reference	56.8	50.8	57.9
Aguacate_reference	Rift_Valley_fever_reference	65.2	54.5	65.1
Aguacate_reference	SFTS_reference	57.2	46.3	57
Aguacate_reference	Sunday_Canyon_sample	58.1	45.5	57.5
Aguacate_reference	Uukuniemi_reference	58	49.5	57
Aguacate_reference	Zaliv_Terpen_sample	57.6	49.8	58.4
Ambe_reference	Anhanga_reference	66	59	62.9
Ambe_reference	Bhanja_reference	57.4	49.3	57.7
Ambe_reference	Bujaru_sample	65.5	58.6	63.2
Ambe_reference	Candiru_reference	64.7	59.4	64
Ambe_reference	Heartland_reference	57.3	50.4	58.7
Ambe_reference	Huangpi_tick_reference	58.2	46.6	60.1
Ambe_reference	Hunter_Island_reference	57.3	49.5	48.9
Ambe_reference	Kabuto_mountain_reference	57.7	45	55.5
Ambe_reference	Kaisodi_sample	57.7	45.4	58.9
Ambe_reference	Munguba_reference	66.1	57.4	63.8
Ambe_reference	Palma_sample	57.1	46.5	57.1
Ambe_reference	Punta_toro_reference	65.4	59.5	65.3
Ambe_reference	Punta_Toro_sample	65	59.2	64.2
Ambe_reference	Razdan_reference	57.2	47.6	57.1
Ambe_reference	Rift_Valley_fever_reference	66.7	54.7	68.5
Ambe_reference	SFTS_reference	57.1	50.8	57
Ambe_reference	Sunday_Canyon_sample	58.6	45.8	57.7
Ambe_reference	Uukuniemi_reference	58.8	44.9	56.5
Ambe_reference	Zaliv_Terpen_sample	58.6	44.2	56.4
Anhanga_reference	Bhanja_reference	56.5	47.5	58.5
Anhanga_reference	Bujaru_sample	65.9	58.4	62.5
Anhanga_reference	Candiru_reference	64.9	59.9	61.1
Anhanga_reference	Heartland_reference	57.1	51.6	57.8
Anhanga_reference	Huangpi_tick_reference	57.7	51.1	57.5
Anhanga_reference	Hunter_Island_reference	57.7	48.6	52.8
Anhanga_reference	Kabuto_mountain_reference	57.3	48.4	55.4
Anhanga_reference	Kaisodi_sample	57.7	48.7	58.6
Anhanga_reference	Munguba_reference	65.9	58.3	63.8
Anhanga_reference	Palma_sample	56.3	46.1	59.1
Anhanga_reference	Punta_toro_reference	65.8	59.7	64.9
Anhanga_reference	Punta_Toro_sample	66.2	59.8	64.6
Anhanga_reference	Razdan_reference	56.4	50	57.6
Anhanga_reference	SFTS_reference	56.5	47.5	57.7
Anhanga_reference	Sunday_Canyon_sample	58.6	44.6	57.3
Anhanga_reference	Uukuniemi_reference	58.1	44.6	58.6
Anhanga_reference	Zaliv_Terpen_sample	58.4	45.6	59.5
Anhanga_sample	Adana_reference	65.1	55.8	62.7
Anhanga_sample	Aguacate_reference	65.7	55.6	64
Anhanga_sample	Ambe_reference	65.9	58.8	63.6
Anhanga_sample	Anhanga_reference	65.6	58.3	65.2
Anhanga_sample	Arumowot_reference	64.3	49.1	60.2
Anhanga_sample	Bhanja_reference	57	46.8	57.2
Anhanga_sample	Bujaru_sample	65.1	58.4	65.7
Anhanga_sample	Candiru_reference	63.9	55.3	62.3
Anhanga_sample	Heartland_reference	57.1	47.4	59.4
Anhanga_sample	Huangpi_tick_reference	57.5	44.5	59.6
Anhanga_sample	Hunter_Island_reference	58.1	44.1	46.9
Anhanga_sample	Kabuto_mountain_reference	57.9	44.2	54.6
Anhanga_sample	Kaisodi_sample	56.7	41.2	58.8
Anhanga_sample	Munguba_reference	65.3	58.1	64.7
Anhanga_sample	Palma_sample	56.4	46.8	56.5
Anhanga_sample	Punta_toro_reference	65	55.6	62.6
Anhanga_sample	Punta_Toro_sample	65	55.8	62.7
Anhanga_sample	Razdan_reference	56.7	43.6	55.9
Anhanga_sample	Rift_Valley_fever_reference	65.5	50.6	60.8
Anhanga_sample	SFTS_reference	57.2	45.7	57
Anhanga_sample	Sunday_Canyon_sample	58.5	42	56.6
Anhanga_sample	Uukuniemi_reference	57.9	41.5	54.9
Anhanga_sample	Zaliv_Terpen_sample	57.9	41.3	56.5
Arrabida_reference	Adana_reference	64.6	58.4	59.7
Arrabida_reference	Aguacate_reference	63.5	56.4	59.8
Arrabida_reference	Ambe_reference	64.3	57.8	60.1
Arrabida_reference	Anhanga_reference	64.5	58.1	59.2
Arrabida_reference	Anhanga_sample	64	56.4	59.9
Arrabida_reference	Arumowot_reference	64	53.3	58.1
Arrabida_reference	Bhanja_reference	56.4	47.1	56.5
Arrabida_reference	Bujaru_sample	64.1	56.5	59.5
Arrabida_reference	Cacao_sample	64	NA	58.7
Arrabida_reference	Candiru_reference	63.4	58.1	61.4
Arrabida_reference	Heartland_reference	57.5	50.7	55.6
Arrabida_reference	Huangpi_tick_reference	57.3	49.2	56.9
Arrabida_reference	Hunter_Island_reference	57.1	50.8	51.7
Arrabida_reference	Kabuto_mountain_reference	58.8	46.6	53.7
Arrabida_reference	Kaisodi_sample	57.6	44.4	56.8
Arrabida_reference	Munguba_reference	64.4	56.9	61.3
Arrabida_reference	Palma_sample	56.6	51	57
Arrabida_reference	Punta_toro_reference	63.2	58.2	61.6
Arrabida_reference	Punta_Toro_sample	63.9	57.9	62.4
Arrabida_reference	Razdan_reference	57.3	49.7	57.2
Arrabida_reference	Rift_Valley_fever_reference	63.7	53.2	59.6
Arrabida_reference	Sandfly_Sicilian_Turkey_reference	63.3	58.2	59.8
Arrabida_reference	SFTS_reference	57.5	49.4	55.8
Arrabida_reference	Sunday_Canyon_sample	58.4	44.4	55.5
Arrabida_reference	Tapara_reference	63.9	56.9	58.8
Arrabida_reference	Toros_reference	63.5	57.4	59
Arrabida_reference	Toscana_reference	74.5	64.8	75.7
Arrabida_reference	Uriurana_reference	63.7	57.1	60.7
Arrabida_reference	Urucuri_reference	63	57.8	57.3
Arrabida_reference	Uukuniemi_reference	58.4	45.1	54.4
Arrabida_reference	Zaliv_Terpen_sample	58.1	44.7	54.1
Arrabida_reference	Zerdali_reference	76.3	66	76.4
Arumowot_reference	Aguacate_reference	64.2	54.7	60.4
Arumowot_reference	Ambe_reference	65.1	53.8	61.8
Arumowot_reference	Anhanga_reference	64.6	52.5	61.8
Arumowot_reference	Bhanja_reference	56.5	50.9	57.2
Arumowot_reference	Bujaru_sample	64.4	50.9	60.4
Arumowot_reference	Candiru_reference	64.9	54.6	59.3
Arumowot_reference	Heartland_reference	57.2	51.8	57.8
Arumowot_reference	Huangpi_tick_reference	57.5	49.7	57.3
Arumowot_reference	Hunter_Island_reference	58	53.1	51.6
Arumowot_reference	Kabuto_mountain_reference	57.2	52	56.2
Arumowot_reference	Kaisodi_sample	57.3	47.8	58.9
Arumowot_reference	Munguba_reference	64.9	52.8	59.1
Arumowot_reference	Palma_sample	56.6	53.4	56.3
Arumowot_reference	Punta_toro_reference	64.8	54.4	61.7
Arumowot_reference	Punta_Toro_sample	65	54	62.8
Arumowot_reference	Razdan_reference	56.7	52.1	56.9
Arumowot_reference	Rift_Valley_fever_reference	64.4	56.2	60.7
Arumowot_reference	SFTS_reference	56.4	51.6	56.6
Arumowot_reference	Sunday_Canyon_sample	59.3	49.7	57.4
Arumowot_reference	Uukuniemi_reference	58.1	51.2	56.4
Arumowot_reference	Zaliv_Terpen_sample	58.1	52.7	55.2
Bhanja_reference	Heartland_reference	57.2	55.6	59.1
Bhanja_reference	Hunter_Island_reference	57.8	55.1	52.9
Bhanja_reference	Palma_sample	81.9	76.9	86.2
Bhanja_reference	Razdan_reference	81.2	78.2	87.4
Bhanja_reference	SFTS_reference	57.1	54.9	59.5
Bujaru_sample	Bhanja_reference	56.5	48.9	57.3
Bujaru_sample	Candiru_reference	65	55.9	64.7
Bujaru_sample	Heartland_reference	57.8	46.8	58.9
Bujaru_sample	Huangpi_tick_reference	58	44.5	57.7
Bujaru_sample	Hunter_Island_reference	57.5	51.5	52.1
Bujaru_sample	Kabuto_mountain_reference	57.8	42	55.5
Bujaru_sample	Kaisodi_sample	57.9	47.2	57.7
Bujaru_sample	Munguba_reference	73.3	66	74.7
Bujaru_sample	Palma_sample	57	49.2	57.4
Bujaru_sample	Punta_toro_reference	65	56.3	62.9
Bujaru_sample	Punta_Toro_sample	65.7	57.2	63.4
Bujaru_sample	Razdan_reference	56.7	49.4	57.7
Bujaru_sample	SFTS_reference	57.6	50.6	56.6
Bujaru_sample	Sunday_Canyon_sample	58.1	42.6	57.7
Bujaru_sample	Uukuniemi_reference	57.8	42.8	58.1
Bujaru_sample	Zaliv_Terpen_sample	57.8	43	58.7
Cacao_sample	Adana_reference	65	NA	62.2
Cacao_sample	Aguacate_reference	64.5	NA	62.9
Cacao_sample	Ambe_reference	65.3	NA	63.5
Cacao_sample	Anhanga_reference	65.4	NA	62.4
Cacao_sample	Anhanga_sample	64.7	NA	63
Cacao_sample	Arumowot_reference	64	NA	60.7
Cacao_sample	Bhanja_reference	56.1	NA	56
Cacao_sample	Bujaru_sample	65.3	NA	62.9
Cacao_sample	Candiru_reference	64.8	NA	65.2
Cacao_sample	Heartland_reference	57.6	NA	58.1
Cacao_sample	Huangpi_tick_reference	57.3	NA	58.9
Cacao_sample	Hunter_Island_reference	57.4	NA	52.8
Cacao_sample	Kabuto_mountain_reference	57.6	NA	56
Cacao_sample	Kaisodi_sample	57.4	NA	58.4
Cacao_sample	Munguba_reference	66.3	NA	63.3
Cacao_sample	Palma_sample	56.9	NA	56.3
Cacao_sample	Punta_toro_reference	65.6	NA	65.3
Cacao_sample	Punta_Toro_sample	65.7	NA	65
Cacao_sample	Razdan_reference	57.1	NA	56.3
Cacao_sample	Rift_Valley_fever_reference	64.8	NA	63.6
Cacao_sample	SFTS_reference	56.9	NA	56.9
Cacao_sample	Sunday_Canyon_sample	58.2	NA	54.4
Cacao_sample	Uriurana_reference	69.1	NA	69.2
Cacao_sample	Uukuniemi_reference	57.4	NA	56.5
Cacao_sample	Zaliv_Terpen_sample	57.7	NA	56.9
Candiru_reference	Bhanja_reference	57.3	49.3	55.7
Candiru_reference	Heartland_reference	56.9	50.8	58.1
Candiru_reference	Huangpi_tick_reference	57.3	47.3	57.2
Candiru_reference	Hunter_Island_reference	57.6	50.2	54
Candiru_reference	Kabuto_mountain_reference	57.6	45.4	55.8
Candiru_reference	Kaisodi_sample	57.2	47.9	55.7
Candiru_reference	Palma_sample	57.3	49.2	58.2
Candiru_reference	Punta_toro_reference	66.5	63.6	66
Candiru_reference	Punta_Toro_sample	66.8	63.7	66.5
Candiru_reference	Razdan_reference	57.4	48.5	57.5
Candiru_reference	SFTS_reference	56.5	52	55.7
Candiru_reference	Sunday_Canyon_sample	59.1	45.3	55.8
Candiru_reference	Uukuniemi_reference	58.3	44.9	56.6
Candiru_reference	Zaliv_Terpen_sample	58.5	48.5	56
Heartland_reference	SFTS_reference	70.4	65.4	66.7
Huangpi_tick_reference	Bhanja_reference	56.3	53.2	57.3
Huangpi_tick_reference	Heartland_reference	56.8	52.7	57.4
Huangpi_tick_reference	Hunter_Island_reference	57.5	53.9	53.1
Huangpi_tick_reference	Kabuto_mountain_reference	61.2	58.2	56.3
Huangpi_tick_reference	Kaisodi_sample	72.4	68	69.2
Huangpi_tick_reference	Palma_sample	56.6	54.2	57.6
Huangpi_tick_reference	Razdan_reference	57	53.8	57.8
Huangpi_tick_reference	SFTS_reference	57.2	53.9	56.2
Huangpi_tick_reference	Sunday_Canyon_sample	61.3	57.4	57.3
Huangpi_tick_reference	Uukuniemi_reference	61.5	57.2	58.5
Huangpi_tick_reference	Zaliv_Terpen_sample	61.7	56.8	58.3
Hunter_Island_reference	Heartland_reference	68.1	62.7	52.8
Hunter_Island_reference	SFTS_reference	68	63.1	50.9
Kabuto_mountain_reference	Bhanja_reference	56.3	53.9	56.1
Kabuto_mountain_reference	Heartland_reference	56.8	53.9	55.5
Kabuto_mountain_reference	Hunter_Island_reference	57.9	54.1	52.3
Kabuto_mountain_reference	Palma_sample	56.5	53.8	55.1
Kabuto_mountain_reference	Razdan_reference	57.1	53.9	56.1
Kabuto_mountain_reference	SFTS_reference	58	54	55
Kabuto_mountain_reference	Sunday_Canyon_sample	62.7	57.8	57
Kabuto_mountain_reference	Uukuniemi_reference	63.2	58.3	58.5
Kabuto_mountain_reference	Zaliv_Terpen_sample	63.3	57.6	58.2
Kaisodi_sample	Bhanja_reference	56.1	53.5	56.3
Kaisodi_sample	Heartland_reference	56.8	53.3	57.4
Kaisodi_sample	Hunter_Island_reference	57.1	54.3	52.2
Kaisodi_sample	Kabuto_mountain_reference	60.9	57.6	54
Kaisodi_sample	Palma_sample	56.1	53.5	56.9
Kaisodi_sample	Razdan_reference	56.7	53	56.5
Kaisodi_sample	SFTS_reference	56.6	53.1	56.5
Kaisodi_sample	Sunday_Canyon_sample	61.5	56.5	57.3
Kaisodi_sample	Uukuniemi_reference	61.1	58	58.2
Kaisodi_sample	Zaliv_Terpen_sample	61.4	57.7	58.4
Munguba_reference	Bhanja_reference	56.7	49.3	55.7
Munguba_reference	Candiru_reference	65	57.6	64.6
Munguba_reference	Heartland_reference	57.4	48.5	59.8
Munguba_reference	Huangpi_tick_reference	57.4	48.6	57.3
Munguba_reference	Hunter_Island_reference	57.3	46	50.8
Munguba_reference	Kabuto_mountain_reference	57.2	44.8	55.3
Munguba_reference	Kaisodi_sample	57.8	45.2	58.9
Munguba_reference	Palma_sample	56.7	49.4	57.5
Munguba_reference	Punta_toro_reference	65.7	57.8	62.5
Munguba_reference	Punta_Toro_sample	66	58.7	63.2
Munguba_reference	Razdan_reference	56.5	46.7	56.3
Munguba_reference	SFTS_reference	57	49.2	56.8
Munguba_reference	Sunday_Canyon_sample	57.7	42.8	56.9
Munguba_reference	Uukuniemi_reference	57.7	41.7	57.8
Munguba_reference	Zaliv_Terpen_sample	57.8	47.6	58.1
Palma_sample	Heartland_reference	57.3	55.4	58.2
Palma_sample	Hunter_Island_reference	57.8	55.6	53.3
Palma_sample	Razdan_reference	88.4	83.5	90.3
Palma_sample	SFTS_reference	57.4	54.3	59
Punta_toro_reference	Bhanja_reference	57.2	50.1	56.4
Punta_toro_reference	Heartland_reference	57.8	50.5	59.2
Punta_toro_reference	Huangpi_tick_reference	57.5	51.9	59.1
Punta_toro_reference	Hunter_Island_reference	58	48.8	53.2
Punta_toro_reference	Kabuto_mountain_reference	58	44.4	55.3
Punta_toro_reference	Kaisodi_sample	57.8	45.6	59.5
Punta_toro_reference	Palma_sample	57.4	50.5	57.3
Punta_toro_reference	Punta_Toro_sample	87.5	89.4	91.3
Punta_toro_reference	Razdan_reference	57.6	48.9	57.9
Punta_toro_reference	SFTS_reference	57	46.9	56.7
Punta_toro_reference	Sunday_Canyon_sample	58.5	45.7	59
Punta_toro_reference	Uukuniemi_reference	58.2	45.8	57.8
Punta_toro_reference	Zaliv_Terpen_sample	57.8	50.4	55.4
Punta_Toro_sample	Bhanja_reference	56.6	49.8	57.6
Punta_Toro_sample	Heartland_reference	57.5	52.4	57.9
Punta_Toro_sample	Huangpi_tick_reference	57.7	49.3	59.2
Punta_Toro_sample	Hunter_Island_reference	58.2	50	53
Punta_Toro_sample	Kabuto_mountain_reference	57.8	45.7	57
Punta_Toro_sample	Kaisodi_sample	57.2	45.7	58.9
Punta_Toro_sample	Palma_sample	56.7	51	58.1
Punta_Toro_sample	Razdan_reference	57.4	50.6	58.4
Punta_Toro_sample	SFTS_reference	56.8	52.2	56.8
Punta_Toro_sample	Sunday_Canyon_sample	58.5	48.3	57.6
Punta_Toro_sample	Uukuniemi_reference	57.8	45.9	56.9
Punta_Toro_sample	Zaliv_Terpen_sample	58.2	45.2	55.6
Razdan_reference	Heartland_reference	57.3	55.6	59.1
Razdan_reference	Hunter_Island_reference	57.8	55.7	53.1
Razdan_reference	SFTS_reference	57.1	54	60.5
Rift_Valley_fever_reference	Anhanga_reference	64.8	53.9	63
Rift_Valley_fever_reference	Bhanja_reference	56.5	51.8	57.3
Rift_Valley_fever_reference	Bujaru_sample	64.4	51.4	62.7
Rift_Valley_fever_reference	Candiru_reference	64.2	54.7	65.2
Rift_Valley_fever_reference	Heartland_reference	57.2	53.4	58
Rift_Valley_fever_reference	Huangpi_tick_reference	57.6	48.1	57.6
Rift_Valley_fever_reference	Hunter_Island_reference	57.5	52.7	48.9
Rift_Valley_fever_reference	Kabuto_mountain_reference	57.7	49	56
Rift_Valley_fever_reference	Kaisodi_sample	57.4	48.4	59.1
Rift_Valley_fever_reference	Munguba_reference	64.5	51.9	63.3
Rift_Valley_fever_reference	Palma_sample	56.5	52.5	57.5
Rift_Valley_fever_reference	Punta_toro_reference	64.9	54.8	64.4
Rift_Valley_fever_reference	Punta_Toro_sample	65.3	55.5	65.2
Rift_Valley_fever_reference	Razdan_reference	56.2	53.6	57.1
Rift_Valley_fever_reference	SFTS_reference	57.5	50.9	58.9
Rift_Valley_fever_reference	Sunday_Canyon_sample	57.4	49.2	56.8
Rift_Valley_fever_reference	Uukuniemi_reference	58.1	49.3	57.1
Rift_Valley_fever_reference	Zaliv_Terpen_sample	58.6	50.4	58.4
Sandfly_Sicilian_Turkey_reference	Adana_reference	63.9	58.2	60.5
Sandfly_Sicilian_Turkey_reference	Aguacate_reference	63.7	58.1	60.5
Sandfly_Sicilian_Turkey_reference	Ambe_reference	64.5	58.3	61.5
Sandfly_Sicilian_Turkey_reference	Anhanga_reference	64	58.9	64.4
Sandfly_Sicilian_Turkey_reference	Anhanga_sample	64.9	57.6	64.1
Sandfly_Sicilian_Turkey_reference	Arumowot_reference	63.3	53.8	60.5
Sandfly_Sicilian_Turkey_reference	Bhanja_reference	56.6	52.4	59.3
Sandfly_Sicilian_Turkey_reference	Bujaru_sample	64.7	57.7	63.8
Sandfly_Sicilian_Turkey_reference	Cacao_sample	64.3	NA	63.9
Sandfly_Sicilian_Turkey_reference	Candiru_reference	63.6	58.7	62.5
Sandfly_Sicilian_Turkey_reference	Heartland_reference	56.9	49.8	56.4
Sandfly_Sicilian_Turkey_reference	Huangpi_tick_reference	57.1	46.7	57.9
Sandfly_Sicilian_Turkey_reference	Hunter_Island_reference	57.5	51.3	51.1
Sandfly_Sicilian_Turkey_reference	Kabuto_mountain_reference	57.7	47.3	54.6
Sandfly_Sicilian_Turkey_reference	Kaisodi_sample	57.3	44.9	59
Sandfly_Sicilian_Turkey_reference	Munguba_reference	64.6	57.6	62.4
Sandfly_Sicilian_Turkey_reference	Palma_sample	56.7	48.8	59.3
Sandfly_Sicilian_Turkey_reference	Punta_toro_reference	63.7	57.6	62
Sandfly_Sicilian_Turkey_reference	Punta_Toro_sample	64.4	57.9	61.9
Sandfly_Sicilian_Turkey_reference	Razdan_reference	56.8	51.3	60.1
Sandfly_Sicilian_Turkey_reference	Rift_Valley_fever_reference	64.6	54.2	64.1
Sandfly_Sicilian_Turkey_reference	SFTS_reference	56.8	48.1	59.2
Sandfly_Sicilian_Turkey_reference	Sunday_Canyon_sample	57.3	49.4	57.3
Sandfly_Sicilian_Turkey_reference	Tapara_reference	63.3	58.3	61.2
Sandfly_Sicilian_Turkey_reference	Toros_reference	73	65.7	76.4
Sandfly_Sicilian_Turkey_reference	Uriurana_reference	64.6	58.7	64.2
Sandfly_Sicilian_Turkey_reference	Urucuri_reference	63.1	58.4	61.3
Sandfly_Sicilian_Turkey_reference	Uukuniemi_reference	57.9	45.1	57.8
Sandfly_Sicilian_Turkey_reference	Zaliv_Terpen_sample	58.1	44.6	58.9
Sunday_Canyon_sample	Bhanja_reference	56.9	53.2	55.3
Sunday_Canyon_sample	Heartland_reference	57.8	53.4	57.4
Sunday_Canyon_sample	Hunter_Island_reference	58.3	52.9	53.8
Sunday_Canyon_sample	Palma_sample	56.9	54.2	56.3
Sunday_Canyon_sample	Razdan_reference	56.8	53.7	57
Sunday_Canyon_sample	SFTS_reference	57.3	53.5	56.7
Sunday_Canyon_sample	Uukuniemi_reference	73	66.1	68.2
Sunday_Canyon_sample	Zaliv_Terpen_sample	73.5	66.3	65.9
Tapara_reference	Adana_reference	65	58	62.2
Tapara_reference	Aguacate_reference	64.7	59.4	61.3
Tapara_reference	Ambe_reference	65.1	59.5	63.6
Tapara_reference	Anhanga_reference	63.6	58.5	62.6
Tapara_reference	Anhanga_sample	65.1	55.9	64.1
Tapara_reference	Arumowot_reference	63.2	54.6	57.3
Tapara_reference	Bhanja_reference	56.6	48.2	57.5
Tapara_reference	Bujaru_sample	64.2	58.2	63.7
Tapara_reference	Cacao_sample	64.3	NA	61.4
Tapara_reference	Candiru_reference	64	59.3	62.9
Tapara_reference	Heartland_reference	57.3	47.2	57.9
Tapara_reference	Huangpi_tick_reference	57.6	49.9	57.9
Tapara_reference	Hunter_Island_reference	58	50.3	47.7
Tapara_reference	Kabuto_mountain_reference	57.6	46.3	54.3
Tapara_reference	Kaisodi_sample	57.2	46.1	58.3
Tapara_reference	Munguba_reference	64.7	56.9	62.8
Tapara_reference	Palma_sample	56.6	47.4	56.9
Tapara_reference	Punta_toro_reference	64.4	59.4	61.7
Tapara_reference	Punta_Toro_sample	64.4	59.6	62.6
Tapara_reference	Razdan_reference	56.9	51.7	56.7
Tapara_reference	Rift_Valley_fever_reference	63.7	55.7	62
Tapara_reference	SFTS_reference	57.3	46.4	56.7
Tapara_reference	Sunday_Canyon_sample	58.5	46.1	56.8
Tapara_reference	Uriurana_reference	64.4	59.1	61.2
Tapara_reference	Urucuri_reference	63.4	59.4	60.1
Tapara_reference	Uukuniemi_reference	57.4	45.5	56.8
Tapara_reference	Zaliv_Terpen_sample	57.7	50.4	56.8
Toros_reference	Adana_reference	64.9	58.9	62.4
Toros_reference	Aguacate_reference	64.2	58.9	62.4
Toros_reference	Ambe_reference	65.1	59.1	60.1
Toros_reference	Anhanga_reference	64.3	59.3	63
Toros_reference	Anhanga_sample	64.7	59	62.8
Toros_reference	Arumowot_reference	63.1	52.4	61.6
Toros_reference	Bhanja_reference	56.5	47.4	57.7
Toros_reference	Bujaru_sample	64.2	57.5	65.5
Toros_reference	Cacao_sample	63.9	NA	61.6
Toros_reference	Candiru_reference	63.7	58	62.5
Toros_reference	Heartland_reference	57	51.5	57.3
Toros_reference	Huangpi_tick_reference	57.7	44.5	58.8
Toros_reference	Hunter_Island_reference	57.7	48	50.1
Toros_reference	Kabuto_mountain_reference	57.3	48.4	55.7
Toros_reference	Kaisodi_sample	57.5	45.2	57
Toros_reference	Munguba_reference	64.8	58.2	66.2
Toros_reference	Palma_sample	56.4	50.8	57.6
Toros_reference	Punta_toro_reference	64.6	58.1	61.1
Toros_reference	Punta_Toro_sample	64.3	58.3	59.9
Toros_reference	Razdan_reference	56.4	48.9	54.5
Toros_reference	Rift_Valley_fever_reference	64.1	53.6	62.2
Toros_reference	SFTS_reference	56.4	48.7	58
Toros_reference	Sunday_Canyon_sample	58	43.3	54.9
Toros_reference	Tapara_reference	63.1	59.2	62.7
Toros_reference	Uriurana_reference	64.2	59.2	64.9
Toros_reference	Urucuri_reference	63.5	59.1	63
Toros_reference	Uukuniemi_reference	58.2	44.2	57
Toros_reference	Zaliv_Terpen_sample	58.1	48.6	57.3
Toscana_reference	Adana_reference	64	57	61.5
Toscana_reference	Aguacate_reference	63.6	57.2	61.7
Toscana_reference	Ambe_reference	64	56.8	60.1
Toscana_reference	Anhanga_reference	63.5	56.6	61
Toscana_reference	Anhanga_sample	63.7	55.1	59.7
Toscana_reference	Arumowot_reference	63.4	55.3	60.7
Toscana_reference	Bhanja_reference	57	51.8	55.1
Toscana_reference	Bujaru_sample	63.1	56.2	61.1
Toscana_reference	Cacao_sample	63.6	NA	59.7
Toscana_reference	Candiru_reference	63.3	57	62.3
Toscana_reference	Heartland_reference	57.7	52.1	54.2
Toscana_reference	Huangpi_tick_reference	57.8	49.4	58.2
Toscana_reference	Hunter_Island_reference	58.1	45.7	50.7
Toscana_reference	Kabuto_mountain_reference	58.4	47.7	54.5
Toscana_reference	Kaisodi_sample	57.6	49.2	59
Toscana_reference	Munguba_reference	63.3	56.7	60.9
Toscana_reference	Palma_sample	57	51.1	56.9
Toscana_reference	Punta_toro_reference	63.8	57.2	62.5
Toscana_reference	Punta_Toro_sample	64	56.9	61.9
Toscana_reference	Razdan_reference	57.3	52.1	52.8
Toscana_reference	Rift_Valley_fever_reference	63.4	52.2	60.6
Toscana_reference	Sandfly_Sicilian_Turkey_reference	63	57.4	60.1
Toscana_reference	SFTS_reference	57.7	50.1	56
Toscana_reference	Sunday_Canyon_sample	58.1	50	56.1
Toscana_reference	Tapara_reference	63.5	57.6	61.8
Toscana_reference	Toros_reference	62.8	57.8	60.6
Toscana_reference	Uriurana_reference	63.8	57.2	60.9
Toscana_reference	Urucuri_reference	63.3	57.6	62.4
Toscana_reference	Uukuniemi_reference	57.8	44.3	55.3
Toscana_reference	Zaliv_Terpen_sample	58.6	49.2	55.3
Toscana_reference	Zerdali_reference	76.9	65.6	76.3
Uriurana_reference	Adana_reference	65.4	58.1	61.5
Uriurana_reference	Aguacate_reference	65.2	58.9	65.3
Uriurana_reference	Ambe_reference	66.1	59.1	64.1
Uriurana_reference	Anhanga_reference	66.2	59.4	62.5
Uriurana_reference	Anhanga_sample	65.6	55.2	62.3
Uriurana_reference	Arumowot_reference	64.7	55.3	62
Uriurana_reference	Bhanja_reference	56.7	53	56.5
Uriurana_reference	Bujaru_sample	66	55.8	65.2
Uriurana_reference	Candiru_reference	64.3	60.5	63.6
Uriurana_reference	Heartland_reference	57.6	47.9	58.7
Uriurana_reference	Huangpi_tick_reference	57.9	45.6	58.7
Uriurana_reference	Hunter_Island_reference	57.9	50.7	52.6
Uriurana_reference	Kabuto_mountain_reference	57.7	49.9	56.4
Uriurana_reference	Kaisodi_sample	57.8	45.5	58.9
Uriurana_reference	Munguba_reference	66.2	57.1	64.3
Uriurana_reference	Palma_sample	56.8	50.4	58
Uriurana_reference	Punta_toro_reference	65.4	61	66.1
Uriurana_reference	Punta_Toro_sample	65.7	61	66.7
Uriurana_reference	Razdan_reference	56.7	50.9	57.1
Uriurana_reference	Rift_Valley_fever_reference	65.8	55.9	63.4
Uriurana_reference	SFTS_reference	58.2	47.4	59.4
Uriurana_reference	Sunday_Canyon_sample	58.4	46.1	57.4
Uriurana_reference	Uukuniemi_reference	57.9	45.6	58.5
Uriurana_reference	Zaliv_Terpen_sample	58.2	49.5	56.5
Urucuri_reference	Adana_reference	65	58.5	62.5
Urucuri_reference	Aguacate_reference	63.5	59.4	61.6
Urucuri_reference	Ambe_reference	64.6	59.3	63.2
Urucuri_reference	Anhanga_reference	65.1	59.9	62
Urucuri_reference	Anhanga_sample	64.4	55.6	62.3
Urucuri_reference	Arumowot_reference	64	53.4	60.4
Urucuri_reference	Bhanja_reference	56.4	47	57.6
Urucuri_reference	Bujaru_sample	64.8	58.5	63.5
Urucuri_reference	Cacao_sample	66.3	NA	65.6
Urucuri_reference	Candiru_reference	64	59.6	63.8
Urucuri_reference	Heartland_reference	57.6	46.9	57.4
Urucuri_reference	Huangpi_tick_reference	57.2	46.8	58.2
Urucuri_reference	Hunter_Island_reference	57.6	49.3	52.7
Urucuri_reference	Kabuto_mountain_reference	57.4	47.5	55.7
Urucuri_reference	Kaisodi_sample	57.5	44.8	58
Urucuri_reference	Munguba_reference	65.2	56.2	63.1
Urucuri_reference	Palma_sample	56.9	50	59.2
Urucuri_reference	Punta_toro_reference	64.6	59.5	67.6
Urucuri_reference	Punta_Toro_sample	64.6	60.4	66.5
Urucuri_reference	Razdan_reference	57	48.4	56.9
Urucuri_reference	Rift_Valley_fever_reference	63.9	54.3	63.3
Urucuri_reference	SFTS_reference	57.3	45.4	54.7
Urucuri_reference	Sunday_Canyon_sample	58.4	45.1	56
Urucuri_reference	Uriurana_reference	66.8	60.7	68.3
Urucuri_reference	Uukuniemi_reference	57.8	49.2	59
Urucuri_reference	Zaliv_Terpen_sample	57.8	45.4	58.5
Uukuniemi_reference	Bhanja_reference	56.3	53.7	57
Uukuniemi_reference	Heartland_reference	57.8	54	55.5
Uukuniemi_reference	Hunter_Island_reference	58.1	53.5	54.4
Uukuniemi_reference	Palma_sample	56.2	54.7	57.4
Uukuniemi_reference	Razdan_reference	56.6	52.9	56.2
Uukuniemi_reference	SFTS_reference	57.9	54.3	56.6
Uukuniemi_reference	Zaliv_Terpen_sample	78.4	74.2	80.7
Zaliv_Terpen_sample	Bhanja_reference	57	53.9	55.7
Zaliv_Terpen_sample	Heartland_reference	57.6	53.8	57.1
Zaliv_Terpen_sample	Hunter_Island_reference	58.2	54.6	51.3
Zaliv_Terpen_sample	Palma_sample	56.3	54.3	54.8
Zaliv_Terpen_sample	Razdan_reference	56.8	52.8	54.6
Zaliv_Terpen_sample	SFTS_reference	57.6	54	56
Zerdali_reference	Adana_reference	64.1	58.3	62
Zerdali_reference	Aguacate_reference	63.2	56.8	60.2
Zerdali_reference	Ambe_reference	64.3	57.3	60.8
Zerdali_reference	Anhanga_reference	64.2	58.1	61.5
Zerdali_reference	Anhanga_sample	63.3	55.4	59.3
Zerdali_reference	Arumowot_reference	64	53.8	58.8
Zerdali_reference	Bhanja_reference	56.9	51.9	55.9
Zerdali_reference	Bujaru_sample	64.1	56	59.4
Zerdali_reference	Cacao_sample	64.5	NA	59.9
Zerdali_reference	Candiru_reference	63.4	58.4	59.8
Zerdali_reference	Heartland_reference	57.9	47.1	55.8
Zerdali_reference	Huangpi_tick_reference	57.6	45	57
Zerdali_reference	Hunter_Island_reference	58.2	49.1	51.2
Zerdali_reference	Kabuto_mountain_reference	58.1	47	54
Zerdali_reference	Kaisodi_sample	57.7	45	58.4
Zerdali_reference	Munguba_reference	63.9	55	61.1
Zerdali_reference	Palma_sample	56.4	46.8	57.3
Zerdali_reference	Punta_toro_reference	63.9	58	64.4
Zerdali_reference	Punta_Toro_sample	64.4	58.2	63.5
Zerdali_reference	Razdan_reference	56.7	47.6	57.1
Zerdali_reference	Rift_Valley_fever_reference	63.8	53.1	59.8
Zerdali_reference	Sandfly_Sicilian_Turkey_reference	62.6	57.8	59.2
Zerdali_reference	SFTS_reference	57.4	47	55.7
Zerdali_reference	Sunday_Canyon_sample	58.6	44.8	55.8
Zerdali_reference	Tapara_reference	64.4	58.2	60.8
Zerdali_reference	Toros_reference	63.5	58.2	59.8
Zerdali_reference	Uriurana_reference	64.2	57.7	61.7
Zerdali_reference	Urucuri_reference	63.5	57.7	61.6
Zerdali_reference	Uukuniemi_reference	57.6	45.3	55.5
Zerdali_reference	Zaliv_Terpen_sample	58.5	45	55

## Sheet: nairovirus
Virus_1	Virus_2	Global Pairwise L CDS identity (%)	Global Pairwise GPC CDS identity (%)	Global Pairwise N CDS identity (%)
Crimean_Congo_hemorrhagic_fever_reference	Dugbe_reference	65.6	56.9	64.5
Crimean_Congo_hemorrhagic_fever_reference	Estero_Real_sample	59.9	51.1	56.8
Crimean_Congo_hemorrhagic_fever_reference	Hazara_reference	66.2	52.7	65.9
Crimean_Congo_hemorrhagic_fever_reference	Hughes_sample	59.6	50	57.1
Crimean_Congo_hemorrhagic_fever_reference	Kasokero_reference	60	54.1	55.1
Crimean_Congo_hemorrhagic_fever_reference	Keterrah_reference	60.3	54.8	58.4
Crimean_Congo_hemorrhagic_fever_reference	Leopards_Hill_reference	60.1	52.7	56.6
Crimean_Congo_hemorrhagic_fever_reference	Nairobi_sheep_disease_reference	66.4	58	66.2
Crimean_Congo_hemorrhagic_fever_reference	Sapphire_II_sample	59.6	51.2	57.7
Crimean_Congo_hemorrhagic_fever_reference	Tofla_reference	49.4	53.3	65.6
Crimean_Congo_hemorrhagic_fever_reference	Yogue_reference	59.8	51.1	55.5
Crimean_Congo_hemorrhagic_fever_reference	Yogue_sample	59.8	51.2	55.5
Dugbe_reference	Estero_Real_sample	59.4	54.8	56.1
Dugbe_reference	Hazara_reference	66.1	58.2	64
Dugbe_reference	Hughes_sample	59.9	54.9	57
Dugbe_reference	Kasokero_reference	59.9	54.1	55.8
Dugbe_reference	Keterrah_reference	59.4	53.3	57.3
Dugbe_reference	Leopards_Hill_reference	60.1	54.4	55.4
Dugbe_reference	Nairobi_sheep_disease_reference	67.9	61.1	65.1
Dugbe_reference	Sapphire_II_sample	59.3	55.7	56.1
Dugbe_reference	Tofla_reference	49.2	57	64.1
Dugbe_reference	Yogue_reference	60	54.9	56
Dugbe_reference	Yogue_sample	60	54.9	56
Estero_Real_sample	Hughes_sample	62.6	57.7	59.9
Estero_Real_sample	Sapphire_II_sample	62.1	57.5	60.6
Hazara_reference	Estero_Real_sample	59.6	54.7	56
Hazara_reference	Hughes_sample	59.6	54.5	56
Hazara_reference	Kasokero_reference	59.8	55.8	55.2
Hazara_reference	Keterrah_reference	59.4	50.5	58.2
Hazara_reference	Leopards_Hill_reference	59.7	55	55.3
Hazara_reference	Sapphire_II_sample	59.6	55.1	57.6
Hazara_reference	Tofla_reference	55.4	66.6	73
Hazara_reference	Yogue_reference	59.7	55.6	54.9
Hazara_reference	Yogue_sample	59.7	55.6	54.9
Hughes_sample	Sapphire_II_sample	62.6	57.9	59.6
Kasokero_reference	Estero_Real_sample	60.1	55.8	56
Kasokero_reference	Hughes_sample	60.7	54.9	53.6
Kasokero_reference	Leopards_Hill_reference	74.4	69.3	78.9
Kasokero_reference	Sapphire_II_sample	60.3	56.8	56.7
Keterrah_reference	Estero_Real_sample	60.3	50.9	58.6
Keterrah_reference	Hughes_sample	61	49.2	56.9
Keterrah_reference	Kasokero_reference	63.7	55.2	58.8
Keterrah_reference	Leopards_Hill_reference	63.1	53.3	59.7
Keterrah_reference	Sapphire_II_sample	59.8	50.4	58.4
Keterrah_reference	Yogue_reference	63.8	52.6	59.4
Keterrah_reference	Yogue_sample	63.8	52.6	59.4
Leopards_Hill_reference	Estero_Real_sample	60	55.9	57
Leopards_Hill_reference	Hughes_sample	60.2	56.3	54.7
Leopards_Hill_reference	Sapphire_II_sample	60.5	56	56.2
Nairobi_sheep_disease_reference	Estero_Real_sample	59.5	53.8	57.1
Nairobi_sheep_disease_reference	Hazara_reference	67.9	56.2	66.2
Nairobi_sheep_disease_reference	Hughes_sample	59.5	51.2	56.1
Nairobi_sheep_disease_reference	Kasokero_reference	60	54.6	56.1
Nairobi_sheep_disease_reference	Keterrah_reference	59.4	54.9	57.9
Nairobi_sheep_disease_reference	Leopards_Hill_reference	60	54.4	55.3
Nairobi_sheep_disease_reference	Sapphire_II_sample	60	53.2	57
Nairobi_sheep_disease_reference	Tofla_reference	51.8	57.1	65.4
Nairobi_sheep_disease_reference	Yogue_reference	60.2	54.5	55.5
Nairobi_sheep_disease_reference	Yogue_sample	60.2	54.5	55.5
Tacheng_tick_reference	Crimean_Congo_hemorrhagic_fever_reference	58.5	50.4	55.7
Tacheng_tick_reference	Dugbe_reference	58.1	52.4	56.4
Tacheng_tick_reference	Estero_Real_sample	58.6	54.9	56
Tacheng_tick_reference	Hazara_reference	59.2	54.9	57.2
Tacheng_tick_reference	Hughes_sample	58.1	55.1	57.1
Tacheng_tick_reference	Kasokero_reference	58.8	55.4	55.2
Tacheng_tick_reference	Keterrah_reference	58.3	50.2	56
Tacheng_tick_reference	Leopards_Hill_reference	58.7	54.4	55.6
Tacheng_tick_reference	Nairobi_sheep_disease_reference	59	48.5	57.2
Tacheng_tick_reference	Sapphire_II_sample	58.6	56.5	56.9
Tacheng_tick_reference	Thiafora_reference	57.7	55.2	42.4
Tacheng_tick_reference	Tofla_reference	45	55.1	57.3
Tacheng_tick_reference	Wanowrie_sample	64.6	61.9	60.3
Tacheng_tick_reference	Yogue_reference	58.6	55.7	55.3
Tacheng_tick_reference	Yogue_sample	58.6	55.8	55.3
Thiafora_reference	Crimean_Congo_hemorrhagic_fever_reference	61.6	50.4	44.2
Thiafora_reference	Dugbe_reference	61	54.6	43.4
Thiafora_reference	Estero_Real_sample	59.5	54.4	44.2
Thiafora_reference	Hazara_reference	60.5	56.6	43.6
Thiafora_reference	Hughes_sample	59.6	56.1	45.7
Thiafora_reference	Kasokero_reference	59.3	53.7	44
Thiafora_reference	Keterrah_reference	59.6	46.9	42.2
Thiafora_reference	Leopards_Hill_reference	59.2	54.7	44.7
Thiafora_reference	Nairobi_sheep_disease_reference	61.3	53.3	43.7
Thiafora_reference	Sapphire_II_sample	59.6	52.4	42.2
Thiafora_reference	Tofla_reference	44.6	57.1	44.7
Thiafora_reference	Yogue_reference	59.5	55.1	46.3
Thiafora_reference	Yogue_sample	59.5	55.1	46.3
Tofla_reference	Estero_Real_sample	44.4	55.1	56
Tofla_reference	Hughes_sample	43.7	54.5	56.2
Tofla_reference	Kasokero_reference	44.8	55.2	55.3
Tofla_reference	Keterrah_reference	43.5	51.7	57.3
Tofla_reference	Leopards_Hill_reference	45	55.1	56.6
Tofla_reference	Sapphire_II_sample	45	55.4	58.5
Tofla_reference	Yogue_reference	45	55.2	55
Tofla_reference	Yogue_sample	45	55.2	55
Wanowrie_sample	Crimean_Congo_hemorrhagic_fever_reference	58.5	50.8	57.6
Wanowrie_sample	Dugbe_reference	58.1	52.2	58.5
Wanowrie_sample	Estero_Real_sample	58.6	55	56.4
Wanowrie_sample	Hazara_reference	58.7	54.1	57.7
Wanowrie_sample	Hughes_sample	58.1	55.3	56.2
Wanowrie_sample	Kasokero_reference	58.8	55.7	56.4
Wanowrie_sample	Keterrah_reference	58.5	48	56.5
Wanowrie_sample	Leopards_Hill_reference	58.7	55.3	55.8
Wanowrie_sample	Nairobi_sheep_disease_reference	58.5	53.3	58
Wanowrie_sample	Sapphire_II_sample	58.6	55.9	56.7
Wanowrie_sample	Thiafora_reference	57.7	55.4	42.9
Wanowrie_sample	Tofla_reference	44.3	54.5	58.2
Wanowrie_sample	Yogue_reference	58.5	55.9	56.2
Wanowrie_sample	Yogue_sample	58.5	55.9	56.2
Yogue_reference	Estero_Real_sample	60.1	55.7	56
Yogue_reference	Hughes_sample	60.4	56.2	55.3
Yogue_reference	Kasokero_reference	71.9	66.6	74.4
Yogue_reference	Leopards_Hill_reference	71	66.7	72.8
Yogue_reference	Sapphire_II_sample	60.2	56.7	55.9
Yogue_reference	Yogue_sample	NA	NA	NA
Yogue_sample	Estero_Real_sample	60.1	55.7	56
Yogue_sample	Hughes_sample	60.4	56.2	55.3
Yogue_sample	Kasokero_reference	71.9	66.6	74.4
Yogue_sample	Leopards_Hill_reference	71	66.8	72.8
Yogue_sample	Sapphire_II_sample	60.2	56.7	55.9
